# Supplementary material for: Elucidating Cuproptosis-Associated Genes in the Progression from Nash to HCC Using Bulk and Single-Cell RNA Sequencing Analyses and Experimental Validation
Source: Medicina (Kaunas). 2023 Sep 11;59(9):1639. doi: 10.3390/medicina59091639 (PMC10536385; doi:10.3390/medicina59091639)
Supplement: Supplementary file 1 [file medicina-59-01639-s001.zip › Supplementary Table S1.xlsx]

## Sheet: Sheet1
Table S1 Cuproptosis related gene
	Gene ID		Description
HGNC symbol	NCBI Gene	Ensembl	(coding protein)
FDX1	2230	ENSG00000137714	Ferredoxin 1
LIPT1	51601	ENSG00000144182	Lipoyltransferase 1
LIAS	11019	ENSG00000121897	Lipoic Acid Synthetase
DLD	1738	ENSG00000091140	Dihydrolipoamide Dehydrogenase
DBT	1629	ENSG00000137992	Dihydrolipoamide Branched Chain Transacylase E2
GCSH	2653	ENSG00000140905	Glycine Cleavage System Protein H
DLST	1743	ENSG00000119689	Dihydrolipoamide S-Succinyltransferase
DLAT	1737	ENSG00000150768	Dihydrolipoamide S-Acetyltransferase)
PDHA1	5160	ENSG00000131828	Pyruvate Dehydrogenase E1 Subunit Alpha 1
PDHB	5162	ENSG00000168291	Pyruvate Dehydrogenase E1 Subunit Beta
SLC31A1	1317	ENSG00000136868	Solute Carrier Family 31 Member 1
