# Supplementary material for: Elucidating Cuproptosis-Associated Genes in the Progression from Nash to HCC Using Bulk and Single-Cell RNA Sequencing Analyses and Experimental Validation
Source: Medicina (Kaunas). 2023 Sep 11;59(9):1639. doi: 10.3390/medicina59091639 (PMC10536385; doi:10.3390/medicina59091639)
Supplement: Supplementary file 1 [file medicina-59-01639-s001.zip › Supplementary Table S2.xlsx]

## Sheet: KEGG
Table S2 KEGG analysis results
NASH module grey
ID	GeneRatio	BgRatio	pvalue	p.adjust	qvalue
hsa03320	11/170	75/8135	3.7e-07	9.61e-05	8.05e-05
hsa05330	7/170	38/8135	1.12e-05	0.00146134	0.00122469
hsa05332	7/170	42/8135	2.24e-05	0.00151812	0.00127227
hsa04940	7/170	43/8135	2.63e-05	0.00151812	0.00127227
hsa05150	10/170	96/8135	2.92e-05	0.00151812	0.00127227
hsa04936	12/170	142/8135	3.88e-05	0.00168323	0.00141064
hsa04610	9/170	85/8135	6.48e-05	0.0024087	0.00201862
hsa05320	7/170	53/8135	0.000105487	0.00342832	0.00287313
hsa04612	8/170	78/8135	0.000208323	0.00601822	0.00504361
hsa05416	7/170	60/8135	0.000233781	0.00607829	0.00509395
hsa05171	14/170	232/8135	0.000341865	0.00808045	0.00677187
hsa05310	5/170	31/8135	0.000410968	0.00890431	0.00746232
hsa04672	6/170	49/8135	0.000506292	0.0101258	0.00848602
hsa04152	9/170	120/8135	0.000882697	0.0163929	0.0137382
hsa00220	4/170	22/8135	0.00100323	0.0169596	0.0142131
hsa05169	12/170	202/8135	0.00104367	0.0169596	0.0142131
hsa01212	6/170	57/8135	0.0011449	0.0175102	0.0146745
hsa05322	9/170	136/8135	0.00212675	0.0295329	0.0247503
hsa01040	4/170	27/8135	0.00221897	0.0295329	0.0247503
hsa05321	6/170	65/8135	0.00227176	0.0295329	0.0247503
hsa04976	7/170	89/8135	0.00251446	0.0311314	0.0260899
hsa05164	10/170	171/8135	0.00304546	0.0359918	0.0301632
hsa04115	6/170	73/8135	0.00408306	0.0461563	0.0386816
hsa05140	6/170	77/8135	0.00531146	0.0575408	0.0482224
HCC module grey
ID	GeneRatio	BgRatio	pvalue	p.adjust	qvalue
hsa04610	34/534	85/8135	5.83e-19	1.85e-16	1.45e-16
hsa04976	33/534	89/8135	2.99e-17	4.76e-15	3.73e-15
hsa05204	24/534	69/8135	3.51e-12	2.93e-10	2.3e-10
hsa03320	25/534	75/8135	3.69e-12	2.93e-10	2.3e-10
hsa00980	25/534	78/8135	9.93e-12	5.32e-10	4.17e-10
hsa00982	24/534	72/8135	1e-11	5.32e-10	4.17e-10
hsa00140	22/534	61/8135	1.23e-11	5.6e-10	4.39e-10
hsa00071	17/534	43/8135	5.16e-10	2.05e-08	1.61e-08
hsa00830	21/534	68/8135	1.01e-09	3.56e-08	2.79e-08
hsa00120	10/534	17/8135	1.75e-08	5.56e-07	4.36e-07
hsa00620	16/534	47/8135	2.13e-08	6.15e-07	4.82e-07
hsa04936	29/534	142/8135	2.92e-08	7.73e-07	6.07e-07
hsa00010	18/534	67/8135	1.75e-07	4.29e-06	3.37e-06
hsa00350	13/534	36/8135	2.07e-07	4.7e-06	3.68e-06
hsa00380	14/534	42/8135	2.22e-07	4.71e-06	3.69e-06
hsa01212	16/534	57/8135	4.42e-07	8.79e-06	6.9e-06
hsa00040	12/534	34/8135	8.17e-07	1.53e-05	1.2e-05
hsa01230	18/534	75/8135	1.09e-06	1.93e-05	1.51e-05
hsa00053	11/534	30/8135	1.53e-06	2.56e-05	2.01e-05
hsa01240	27/534	153/8135	1.89e-06	3e-05	2.35e-05
hsa00250	12/534	37/8135	2.3e-06	3.48e-05	2.73e-05
hsa00360	8/534	16/8135	2.63e-06	3.8e-05	2.98e-05
hsa00983	18/534	80/8135	2.98e-06	4.12e-05	3.23e-05
hsa01200	22/534	115/8135	4.37e-06	5.79e-05	4.54e-05
hsa00220	9/534	22/8135	4.86e-06	6.13e-05	4.81e-05
hsa04978	15/534	60/8135	5.01e-06	6.13e-05	4.81e-05
hsa00650	10/534	28/8135	6.09e-06	7.18e-05	5.63e-05
hsa00280	13/534	48/8135	8.31e-06	9.43e-05	7.4e-05
hsa04979	13/534	50/8135	1.35e-05	0.000148361	0.00011639
hsa00270	13/534	51/8135	1.71e-05	0.000171033	0.000134177
hsa00330	13/534	51/8135	1.71e-05	0.000171033	0.000134177
hsa00410	10/534	31/8135	1.72e-05	0.000171033	0.000134177
hsa04146	17/534	82/8135	1.79e-05	0.00017242	0.000135265
hsa00260	11/534	40/8135	3.54e-05	0.000330955	0.000259637
hsa00340	8/534	22/8135	4.6e-05	0.000417516	0.000327545
hsa04964	8/534	23/8135	6.64e-05	0.000586954	0.000460471
hsa00630	9/534	30/8135	8.7e-05	0.000747616	0.000586511
hsa00590	13/534	61/8135	0.000128412	0.0010746	0.000843036
hsa05150	17/534	96/8135	0.000145681	0.00118786	0.000931885
hsa04931	18/534	108/8135	0.000208418	0.00165692	0.00129987
hsa01040	8/534	27/8135	0.000238065	0.00184646	0.00144856
hsa00770	7/534	21/8135	0.000261073	0.00197669	0.00155073
hsa04152	19/534	120/8135	0.000278852	0.00206221	0.00161782
hsa00860	10/534	43/8135	0.000363741	0.00262886	0.00206236
hsa05171	28/534	232/8135	0.00122484	0.00865551	0.00679032
hsa04910	19/534	137/8135	0.00148138	0.0102409	0.00803403
hsa04975	9/534	43/8135	0.00159423	0.0107865	0.00846207
hsa00591	7/534	29/8135	0.00221362	0.0146653	0.011505
hsa05142	15/534	102/8135	0.00254351	0.0165068	0.0129497
hsa04657	14/534	94/8135	0.00310163	0.0197264	0.0154755
hsa00130	4/534	11/8135	0.00417822	0.0260524	0.0204383
hsa00051	7/534	33/8135	0.00482305	0.0294948	0.0231389
hsa04917	11/534	70/8135	0.00552956	0.0331774	0.0260279
hsa00790	6/534	26/8135	0.00578289	0.0340548	0.0267163
hsa00561	10/534	61/8135	0.0059073	0.0341549	0.0267948
hsa05160	19/534	157/8135	0.00691826	0.0392858	0.03082
hsa04514	18/534	149/8135	0.00859321	0.0479411	0.0376102
hsa05143	7/534	37/8135	0.00926255	0.0485732	0.0381061
hsa05216	7/534	37/8135	0.00926255	0.0485732	0.0381061
hsa04930	8/534	46/8135	0.00930777	0.0485732	0.0381061
hsa04918	11/534	75/8135	0.0093175	0.0485732	0.0381061
