# Supplementary material for: Elucidating Cuproptosis-Associated Genes in the Progression from Nash to HCC Using Bulk and Single-Cell RNA Sequencing Analyses and Experimental Validation
Source: Medicina (Kaunas). 2023 Sep 11;59(9):1639. doi: 10.3390/medicina59091639 (PMC10536385; doi:10.3390/medicina59091639)
Supplement: Supplementary file 1 [file medicina-59-01639-s001.zip › Supplementary Table S3.xlsx]

## Sheet: KEGG
Table S3 GO analysis results
NASH grey module
ONTOLOGY	ID	GeneRatio	BgRatio	pvalue	p.adjust	qvalue
BP	GO:0046395	20/306	238/18800	2.31e-09	4.82e-06	4.2e-06
BP	GO:0016054	20/306	242/18800	3.08e-09	4.82e-06	4.2e-06
BP	GO:0006953	10/306	48/18800	4.27e-09	4.82e-06	4.2e-06
BP	GO:0009063	13/306	112/18800	3.51e-08	2.65e-05	2.3e-05
BP	GO:0002526	13/306	113/18800	3.9e-08	2.65e-05	2.3e-05
BP	GO:0006536	8/306	34/18800	5.65e-08	2.71e-05	2.36e-05
BP	GO:0046394	21/306	316/18800	5.74e-08	2.71e-05	2.36e-05
BP	GO:0016053	21/306	318/18800	6.39e-08	2.71e-05	2.36e-05
BP	GO:0006631	23/306	395/18800	1.48e-07	5.56e-05	4.84e-05
BP	GO:1901605	16/306	203/18800	2.3e-07	7.8e-05	6.8e-05
BP	GO:1901606	11/306	94/18800	3.69e-07	0.000113733	9.9e-05
BP	GO:0034637	10/306	79/18800	6.02e-07	0.000169974	0.000148026
BP	GO:0044282	21/306	376/18800	1.02e-06	0.000262596	0.000228688
BP	GO:0006520	18/306	285/18800	1.09e-06	0.000262596	0.000228688
BP	GO:0010876	23/306	446/18800	1.23e-06	0.000278429	0.000242477
BP	GO:0042180	15/306	211/18800	2.03e-06	0.000429847	0.000374343
BP	GO:0002478	7/306	38/18800	2.31e-06	0.000461056	0.000401522
BP	GO:0019217	10/306	92/18800	2.5e-06	0.00047073	0.000409948
BP	GO:0046321	5/306	15/18800	2.9e-06	0.000496778	0.000432631
BP	GO:1901654	14/306	190/18800	2.93e-06	0.000496778	0.000432631
BP	GO:0043648	10/306	95/18800	3.36e-06	0.000541655	0.000471714
BP	GO:0062012	19/306	342/18800	3.65e-06	0.000562273	0.00048967
BP	GO:0009991	23/306	479/18800	4.09e-06	0.000564935	0.000491988
BP	GO:0002399	5/306	16/18800	4.17e-06	0.000564935	0.000491988
BP	GO:0002503	5/306	16/18800	4.17e-06	0.000564935	0.000491988
BP	GO:0009064	9/306	78/18800	4.86e-06	0.000633088	0.000551341
BP	GO:0008202	18/306	323/18800	6.32e-06	0.000793614	0.000691139
BP	GO:0006869	20/306	391/18800	6.99e-06	0.000845303	0.000736154
BP	GO:0019886	6/306	30/18800	7.56e-06	0.000883682	0.000769577
BP	GO:0048002	8/306	63/18800	8e-06	0.000903934	0.000787214
BP	GO:0048545	18/306	330/18800	8.49e-06	0.000927443	0.000807687
BP	GO:0016051	14/306	209/18800	8.84e-06	0.000936285	0.000815388
BP	GO:0019884	7/306	47/18800	1.02e-05	0.00103282	0.000899458
BP	GO:0031960	12/306	157/18800	1.04e-05	0.00103282	0.000899458
BP	GO:0010565	11/306	132/18800	1.07e-05	0.00103668	0.000902823
BP	GO:0046320	6/306	32/18800	1.12e-05	0.00105706	0.000920564
BP	GO:0072330	14/306	215/18800	1.22e-05	0.00111713	0.000972882
BP	GO:0033692	8/306	67/18800	1.27e-05	0.00113602	0.000989328
BP	GO:0002396	5/306	20/18800	1.4e-05	0.00118796	0.00103457
BP	GO:0002501	5/306	20/18800	1.4e-05	0.00118796	0.00103457
BP	GO:0031667	21/306	446/18800	1.45e-05	0.00119865	0.00104388
BP	GO:0002495	6/306	34/18800	1.62e-05	0.00130839	0.00113944
BP	GO:0051384	11/306	139/18800	1.75e-05	0.00137724	0.00119941
BP	GO:0044262	16/306	287/18800	2.06e-05	0.0015625	0.00136074
BP	GO:0032000	4/306	11/18800	2.08e-05	0.0015625	0.00136074
BP	GO:0002504	6/306	36/18800	2.29e-05	0.00165307	0.00143962
BP	GO:0010043	7/306	53/18800	2.29e-05	0.00165307	0.00143962
BP	GO:0000271	8/306	74/18800	2.67e-05	0.00185234	0.00161316
BP	GO:0006006	13/306	201/18800	2.68e-05	0.00185234	0.00161316
BP	GO:0062013	11/306	146/18800	2.77e-05	0.00187597	0.00163373
BP	GO:0010883	7/306	55/18800	2.94e-05	0.0019506	0.00169873
BP	GO:0098754	11/306	150/18800	3.56e-05	0.00226367	0.00197138
BP	GO:0019835	5/306	24/18800	3.65e-05	0.00226367	0.00197138
BP	GO:0006882	6/306	39/18800	3.67e-05	0.00226367	0.00197138
BP	GO:0045923	6/306	39/18800	3.67e-05	0.00226367	0.00197138
BP	GO:0019216	17/306	339/18800	4.39e-05	0.00265781	0.00231462
BP	GO:0055069	6/306	41/18800	4.93e-05	0.00287861	0.00250691
BP	GO:0071548	6/306	41/18800	4.93e-05	0.00287861	0.00250691
BP	GO:0071549	5/306	26/18800	5.49e-05	0.0031301	0.00272592
BP	GO:0016064	13/306	216/18800	5.65e-05	0.0031301	0.00272592
BP	GO:0009636	14/306	247/18800	5.66e-05	0.0031301	0.00272592
BP	GO:0006956	10/306	131/18800	5.73e-05	0.0031301	0.00272592
BP	GO:0019882	9/306	107/18800	6.33e-05	0.00340377	0.00296426
BP	GO:0019724	13/306	219/18800	6.51e-05	0.00344595	0.00300099
BP	GO:0006633	11/306	162/18800	7.18e-05	0.00374355	0.00326017
BP	GO:0019915	8/306	86/18800	7.94e-05	0.00400336	0.00348643
BP	GO:0050996	5/306	28/18800	7.99e-05	0.00400336	0.00348643
BP	GO:0010273	4/306	15/18800	8.15e-05	0.00400336	0.00348643
BP	GO:1990169	4/306	15/18800	8.15e-05	0.00400336	0.00348643
BP	GO:0008203	10/306	139/18800	9.44e-05	0.00448964	0.00390992
BP	GO:0005978	6/306	46/18800	9.59e-05	0.00448964	0.00390992
BP	GO:0009250	6/306	46/18800	9.59e-05	0.00448964	0.00390992
BP	GO:0015909	7/306	66/18800	9.67e-05	0.00448964	0.00390992
BP	GO:0071356	13/306	229/18800	0.000102302	0.00468376	0.00407897
BP	GO:0009074	4/306	16/18800	0.00010732	0.00484801	0.00422202
BP	GO:0002449	17/306	365/18800	0.000108761	0.00484845	0.0042224
BP	GO:0002460	17/306	370/18800	0.000128092	0.00563605	0.0049083
BP	GO:0051346	17/306	371/18800	0.000132301	0.0057466	0.00500457
BP	GO:0009084	4/306	17/18800	0.000138549	0.00594182	0.00517459
BP	GO:1901607	7/306	70/18800	0.000140879	0.00596621	0.00519583
BP	GO:1901655	8/306	94/18800	0.000148833	0.00622525	0.00542141
BP	GO:1902652	10/306	149/18800	0.000167738	0.00693046	0.00603557
BP	GO:0061687	4/306	18/18800	0.00017586	0.00706217	0.00615027
BP	GO:0019318	13/306	242/18800	0.000177145	0.00706217	0.00615027
BP	GO:0010675	10/306	150/18800	0.000177179	0.00706217	0.00615027
BP	GO:0007159	17/306	381/18800	0.000181527	0.00713319	0.00621212
BP	GO:0010906	9/306	123/18800	0.000185242	0.00713319	0.00621212
BP	GO:0044264	8/306	97/18800	0.000185278	0.00713319	0.00621212
BP	GO:0045834	10/306	153/18800	0.000208228	0.0079267	0.00690317
BP	GO:0071385	6/306	53/18800	0.000213643	0.00793981	0.00691459
BP	GO:0016125	10/306	154/18800	0.000219542	0.00793981	0.00691459
BP	GO:0002523	4/306	19/18800	0.000219913	0.00793981	0.00691459
BP	GO:0097501	4/306	19/18800	0.000219913	0.00793981	0.00691459
BP	GO:0010038	16/306	351/18800	0.00022029	0.00793981	0.00691459
BP	GO:0006959	15/306	317/18800	0.000231592	0.0082587	0.0071923
BP	GO:0034612	13/306	249/18800	0.000234165	0.0082587	0.0071923
BP	GO:0008652	7/306	76/18800	0.00023645	0.0082587	0.0071923
BP	GO:0071398	5/306	35/18800	0.000240451	0.00831272	0.00723935
BP	GO:0010951	13/306	251/18800	0.000253093	0.00866139	0.007543
BP	GO:0031998	4/306	20/18800	0.000271385	0.00919452	0.00800728
BP	GO:0030449	4/306	21/18800	0.000330966	0.0111021	0.00966856
BP	GO:0030593	8/306	106/18800	0.000340883	0.0113227	0.00986063
BP	GO:0005996	13/306	261/18800	0.000368611	0.0121248	0.0105592
BP	GO:0010466	13/306	262/18800	0.000382305	0.0123673	0.0107704
BP	GO:0071384	6/306	59/18800	0.000386459	0.0123673	0.0107704
BP	GO:0005976	8/306	108/18800	0.000386934	0.0123673	0.0107704
BP	GO:0009410	17/306	411/18800	0.000436944	0.0138352	0.0120487
BP	GO:0055076	9/306	139/18800	0.000460196	0.014334	0.0124831
BP	GO:0001676	8/306	111/18800	0.000465389	0.014334	0.0124831
BP	GO:0071347	8/306	111/18800	0.000465389	0.014334	0.0124831
BP	GO:0036315	4/306	23/18800	0.000477279	0.0145678	0.0126867
BP	GO:0070555	9/306	141/18800	0.000510741	0.0154499	0.013455
BP	GO:1903037	15/306	344/18800	0.000548054	0.0164041	0.0142859
BP	GO:0070542	6/306	63/18800	0.000551967	0.0164041	0.0142859
BP	GO:0071294	4/306	24/18800	0.000565445	0.0166585	0.0145075
BP	GO:0010907	5/306	42/18800	0.000574166	0.0167696	0.0146042
BP	GO:0033559	8/306	115/18800	0.000589587	0.0169282	0.0147423
BP	GO:0046916	8/306	115/18800	0.000589587	0.0169282	0.0147423
BP	GO:0046890	10/306	175/18800	0.000606659	0.0172719	0.0150417
BP	GO:2000392	3/306	11/18800	0.000639485	0.0180548	0.0157235
BP	GO:0052548	17/306	426/18800	0.000653865	0.0183082	0.0159442
BP	GO:0002237	15/306	354/18800	0.000735262	0.0204186	0.017782
BP	GO:0048872	13/306	282/18800	0.000762245	0.0209958	0.0182848
BP	GO:0002793	7/306	93/18800	0.000810361	0.0221412	0.0192822
BP	GO:0001867	3/306	12/18800	0.000842403	0.0223684	0.0194801
BP	GO:0019627	3/306	12/18800	0.000842403	0.0223684	0.0194801
BP	GO:0071941	3/306	12/18800	0.000842403	0.0223684	0.0194801
BP	GO:0050867	17/306	436/18800	0.000845087	0.0223684	0.0194801
BP	GO:0006109	10/306	183/18800	0.000856764	0.0225017	0.0195962
BP	GO:0070741	5/306	46/18800	0.000877456	0.0227229	0.0197888
BP	GO:1901653	15/306	361/18800	0.000896515	0.0227229	0.0197888
BP	GO:0009065	4/306	27/18800	0.000898722	0.0227229	0.0197888
BP	GO:0010884	4/306	27/18800	0.000898722	0.0227229	0.0197888
BP	GO:0071280	4/306	27/18800	0.000898722	0.0227229	0.0197888
BP	GO:0016042	14/306	327/18800	0.000992569	0.0249098	0.0216933
BP	GO:1905952	9/306	155/18800	0.00100701	0.0250683	0.0218314
BP	GO:0043434	16/306	404/18800	0.00101368	0.0250683	0.0218314
BP	GO:0120162	7/306	98/18800	0.00110467	0.0268031	0.0233421
BP	GO:0050870	11/306	223/18800	0.00111207	0.0268031	0.0233421
BP	GO:0051235	14/306	331/18800	0.00111461	0.0268031	0.0233421
BP	GO:0071375	13/306	294/18800	0.00111548	0.0268031	0.0233421
BP	GO:0032868	12/306	259/18800	0.0011538	0.0270337	0.023543
BP	GO:0015908	7/306	99/18800	0.00117249	0.0270337	0.023543
BP	GO:0042304	5/306	49/18800	0.00117315	0.0270337	0.023543
BP	GO:0032496	14/306	333/18800	0.00118021	0.0270337	0.023543
BP	GO:0010575	4/306	29/18800	0.00118558	0.0270337	0.023543
BP	GO:0097421	4/306	29/18800	0.00118558	0.0270337	0.023543
BP	GO:0071621	8/306	128/18800	0.00118891	0.0270337	0.023543
BP	GO:1990266	8/306	128/18800	0.00118891	0.0270337	0.023543
BP	GO:0005977	6/306	73/18800	0.00120768	0.0271356	0.0236318
BP	GO:1901652	18/306	491/18800	0.00120941	0.0271356	0.0236318
BP	GO:0006073	6/306	74/18800	0.00129659	0.0287113	0.025004
BP	GO:0044042	6/306	74/18800	0.00129659	0.0287113	0.025004
BP	GO:0022407	17/306	456/18800	0.00137371	0.0300268	0.0261496
BP	GO:0052547	17/306	456/18800	0.00137371	0.0300268	0.0261496
BP	GO:0009062	7/306	102/18800	0.00139567	0.0303111	0.0263972
BP	GO:0002443	17/306	457/18800	0.00140622	0.0303456	0.0264272
BP	GO:0042594	10/306	196/18800	0.00143973	0.0308722	0.0268859
BP	GO:0050863	14/306	342/18800	0.0015169	0.0319427	0.0278181
BP	GO:0005979	4/306	31/18800	0.00153105	0.0319427	0.0278181
BP	GO:0009072	4/306	31/18800	0.00153105	0.0319427	0.0278181
BP	GO:0010962	4/306	31/18800	0.00153105	0.0319427	0.0278181
BP	GO:0006636	5/306	52/18800	0.0015368	0.0319427	0.0278181
BP	GO:0002696	16/306	421/18800	0.00155102	0.0320419	0.0279045
BP	GO:0001889	8/306	134/18800	0.00159395	0.0327291	0.028503
BP	GO:0010889	3/306	15/18800	0.0016803	0.0340877	0.0296862
BP	GO:0045725	3/306	15/18800	0.0016803	0.0340877	0.0296862
BP	GO:0097305	11/306	235/18800	0.0016903	0.0340877	0.0296862
BP	GO:0002253	15/306	386/18800	0.00173834	0.0344294	0.0299838
BP	GO:0071496	13/306	309/18800	0.00174006	0.0344294	0.0299838
BP	GO:0019395	7/306	106/18800	0.00174334	0.0344294	0.0299838
BP	GO:0030595	11/306	236/18800	0.00174789	0.0344294	0.0299838
BP	GO:0061008	8/306	137/18800	0.00183381	0.0359129	0.0312757
BP	GO:0071383	10/306	203/18800	0.0018674	0.0363377	0.0316456
BP	GO:0032102	16/306	429/18800	0.00187695	0.0363377	0.0316456
BP	GO:0006805	7/306	108/18800	0.00194064	0.0369441	0.0321737
BP	GO:0006958	7/306	108/18800	0.00194064	0.0369441	0.0321737
BP	GO:0036314	4/306	33/18800	0.00194098	0.0369441	0.0321737
BP	GO:0032869	10/306	205/18800	0.00200682	0.0379839	0.0330792
BP	GO:0008228	3/306	16/18800	0.00204329	0.0382468	0.0333082
BP	GO:0070875	3/306	16/18800	0.00204329	0.0382468	0.0333082
BP	GO:0001819	17/306	475/18800	0.00211246	0.0393243	0.0342466
BP	GO:0010676	5/306	56/18800	0.00214259	0.0396672	0.0345452
BP	GO:0055088	9/306	173/18800	0.0021556	0.0396911	0.034566
BP	GO:0031668	11/306	245/18800	0.00234189	0.0426576	0.0371494
BP	GO:1903039	11/306	245/18800	0.00234189	0.0426576	0.0371494
BP	GO:0034440	7/306	112/18800	0.00238682	0.0432436	0.0376598
BP	GO:0072673	3/306	17/18800	0.00245145	0.0441783	0.0384738
BP	GO:0006066	14/306	361/18800	0.00249509	0.0447269	0.0389515
BP	GO:0031669	10/306	213/18800	0.00265088	0.0472693	0.0411657
BP	GO:0042742	14/306	364/18800	0.00268894	0.0476971	0.0415382
BP	GO:0106106	8/306	146/18800	0.00272784	0.0478856	0.0417024
BP	GO:0120161	8/306	146/18800	0.00272784	0.0478856	0.0417024
BP	GO:0006112	6/306	86/18800	0.0027986	0.0488744	0.0425635
BP	GO:0002791	9/306	180/18800	0.00281605	0.048927	0.0426094
BP	GO:0006957	3/306	18/18800	0.00290657	0.0497346	0.0433127
BP	GO:0009068	3/306	18/18800	0.00290657	0.0497346	0.0433127
BP	GO:0030730	3/306	18/18800	0.00290657	0.0497346	0.0433127
BP	GO:0030258	10/306	216/18800	0.00293129	0.0499055	0.0434615
BP	GO:0008210	4/306	37/18800	0.00297723	0.0499349	0.0434871
BP	GO:0070873	4/306	37/18800	0.00297723	0.0499349	0.0434871
BP	GO:0071276	4/306	37/18800	0.00297723	0.0499349	0.0434871
BP	GO:0022409	12/306	291/18800	0.00304182	0.050767	0.0442117
BP	GO:0050994	5/306	61/18800	0.00312432	0.0518882	0.0451881
BP	GO:0090087	9/306	183/18800	0.00314396	0.0519598	0.0452505
BP	GO:0051251	14/306	371/18800	0.00318983	0.0523662	0.0456045
BP	GO:0043500	7/306	118/18800	0.00319947	0.0523662	0.0456045
BP	GO:0007584	8/306	150/18800	0.00322062	0.0524394	0.0456682
BP	GO:0044242	10/306	219/18800	0.0032349	0.0524394	0.0456682
BP	GO:0010817	17/306	496/18800	0.00329077	0.0530911	0.0462358
BP	GO:0045471	7/306	119/18800	0.00335323	0.0538424	0.04689
BP	GO:0070989	3/306	19/18800	0.00341032	0.0545008	0.0474634
BP	GO:0048511	12/306	297/18800	0.00358402	0.0570078	0.0496467
BP	GO:0032885	4/306	39/18800	0.00361473	0.0572275	0.0498381
CC	GO:0042611	7/316	25/19594	9.95e-08	2.14e-05	1.9e-05
CC	GO:0072562	14/316	147/19594	1.17e-07	2.14e-05	1.9e-05
CC	GO:0071556	7/316	29/19594	3.06e-07	2.79e-05	2.48e-05
CC	GO:0098553	7/316	29/19594	3.06e-07	2.79e-05	2.48e-05
CC	GO:0098576	7/316	35/19594	1.21e-06	8.85e-05	7.86e-05
CC	GO:0030176	13/316	164/19594	2.7e-06	0.00016429	0.00014593
CC	GO:0031227	13/316	172/19594	4.58e-06	0.000238617	0.000211951
CC	GO:0042613	5/316	17/19594	5.58e-06	0.000254512	0.000226069
CC	GO:0012507	7/316	62/19594	6.11e-05	0.00232689	0.00206685
CC	GO:0034364	5/316	27/19594	6.38e-05	0.00232689	0.00206685
CC	GO:0030134	8/316	94/19594	0.000140082	0.00464819	0.00412875
CC	GO:0034358	5/316	36/19594	0.000264365	0.00742256	0.00659307
CC	GO:1990777	5/316	36/19594	0.000264365	0.00742256	0.00659307
CC	GO:0032994	5/316	39/19594	0.000388113	0.0101187	0.00898788
CC	GO:0031301	16/316	382/19594	0.000509773	0.0124045	0.0110183
CC	GO:0031300	16/316	412/19594	0.001136	0.025915	0.023019
CC	GO:0000164	3/316	15/19594	0.00163712	0.0348629	0.0309669
CC	GO:0062023	16/316	429/19594	0.00171927	0.0348629	0.0309669
CC	GO:0030135	12/316	290/19594	0.00275506	0.0529262	0.0470115
MF	GO:0020037	12/301	139/18410	3.07e-06	0.00161979	0.00141062
MF	GO:0046906	12/301	149/18410	6.33e-06	0.00166762	0.00145228
MF	GO:0042605	6/301	37/18410	2.76e-05	0.00484369	0.00421821
MF	GO:0023026	5/301	27/18410	6.79e-05	0.00894631	0.00779105
MF	GO:0043177	10/301	141/18410	0.00011011	0.0116056	0.0101069
MF	GO:0016705	11/301	177/18410	0.000164063	0.0144102	0.0125494
MF	GO:0023023	5/301	36/18410	0.000281154	0.0211669	0.0184335
MF	GO:0008395	5/301	38/18410	0.000364485	0.0240104	0.0209099
MF	GO:0016712	5/301	40/18410	0.000465243	0.025131	0.0218857
MF	GO:0016717	3/301	10/18410	0.000476868	0.025131	0.0218857
MF	GO:0016702	4/301	24/18410	0.000574866	0.0273886	0.0238519
MF	GO:0016709	5/301	43/18410	0.00065395	0.0273886	0.0238519
MF	GO:0016701	4/301	25/18410	0.000675621	0.0273886	0.0238519
MF	GO:0004866	10/301	180/18410	0.000779648	0.0293482	0.0255584
MF	GO:0005506	9/301	151/18410	0.000862279	0.0302947	0.0263827
MF	GO:0030414	10/301	187/18410	0.00104361	0.0343738	0.029935
MF	GO:0005319	9/301	159/18410	0.00124103	0.0384718	0.0335039
MF	GO:0061135	10/301	194/18410	0.00137663	0.0403046	0.0351
MF	GO:0004497	7/301	103/18410	0.00151404	0.0419947	0.0365718
MF	GO:0030170	5/301	55/18410	0.00201528	0.0531027	0.0462455
MF	GO:0070279	5/301	56/18410	0.00218375	0.0548018	0.0477251
HCC grey module
ONTOLOGY	ID	GeneRatio	BgRatio	pvalue	p.adjust	qvalue
BP	GO:0046394	79/909	316/18800	7.53905e-35	3.13899e-31	2.39529e-31
BP	GO:0016053	79/909	318/18800	1.22045e-34	3.13899e-31	2.39529e-31
BP	GO:0006631	87/909	395/18800	8.49976e-34	1.45743e-30	1.11213e-30
BP	GO:0008202	78/909	323/18800	2.74495e-33	3.53e-30	2.69366e-30
BP	GO:0044282	82/909	376/18800	1.46187e-31	1.50397e-28	1.14765e-28
BP	GO:0046395	65/909	238/18800	2.89393e-31	2.48106e-28	1.89324e-28
BP	GO:0016054	65/909	242/18800	8.50059e-31	6.24672e-28	4.76672e-28
BP	GO:1901605	55/909	203/18800	2.01293e-26	1.29432e-23	9.87661e-24
BP	GO:0009410	76/909	411/18800	1.81613e-24	1.03802e-21	7.92089e-22
BP	GO:0006520	62/909	285/18800	5.16962e-24	2.65925e-21	2.02921e-21
BP	GO:0009063	37/909	112/18800	1.8565e-21	8.68168e-19	6.62478e-19
BP	GO:0042180	50/909	211/18800	2.60745e-21	1.11773e-18	8.52912e-19
BP	GO:0120254	43/909	157/18800	4.03176e-21	1.57746e-18	1.20372e-18
BP	GO:0006066	66/909	361/18800	4.29324e-21	1.57746e-18	1.20372e-18
BP	GO:0072330	50/909	215/18800	6.30244e-21	2.16132e-18	1.64925e-18
BP	GO:0016042	61/909	327/18800	4.93866e-20	1.58778e-17	1.2116e-17
BP	GO:0034754	38/909	137/18800	5.04287e-19	1.52591e-16	1.16439e-16
BP	GO:0010817	74/909	496/18800	3.26611e-18	9.33381e-16	7.12241e-16
BP	GO:1901606	31/909	94/18800	3.61232e-18	9.77988e-16	7.46279e-16
BP	GO:0006721	31/909	98/18800	1.41416e-17	3.63723e-15	2.77548e-15
BP	GO:0071466	40/909	168/18800	2.22077e-17	5.43984e-15	4.15101e-15
BP	GO:0062012	58/909	342/18800	4.35853e-17	1.0191e-14	7.77654e-15
BP	GO:0008652	27/909	76/18800	6.10584e-17	1.36558e-14	1.04204e-14
BP	GO:0006953	22/909	48/18800	7.35795e-17	1.57705e-14	1.20341e-14
BP	GO:0010876	67/909	446/18800	9.62735e-17	1.98092e-14	1.5116e-14
BP	GO:0042445	46/909	230/18800	1.29636e-16	2.56479e-14	1.95713e-14
BP	GO:0010038	58/909	351/18800	1.49257e-16	2.84362e-14	2.1699e-14
BP	GO:0006720	32/909	117/18800	4.89097e-16	8.98541e-14	6.85655e-14
BP	GO:1901607	25/909	70/18800	7.5409e-16	1.3376e-13	1.02069e-13
BP	GO:0002526	31/909	113/18800	1.2808e-15	2.19615e-13	1.67583e-13
BP	GO:0051346	58/909	371/18800	1.96094e-15	3.25389e-13	2.48296e-13
BP	GO:0006805	30/909	108/18800	2.54449e-15	4.09026e-13	3.12118e-13
BP	GO:0016125	35/909	154/18800	1.03047e-14	1.5903e-12	1.21352e-12
BP	GO:0009636	45/909	247/18800	1.05113e-14	1.5903e-12	1.21352e-12
BP	GO:0033559	30/909	115/18800	1.63271e-14	2.39962e-12	1.83109e-12
BP	GO:0010565	32/909	132/18800	2.07406e-14	2.96359e-12	2.26145e-12
BP	GO:0072329	31/909	124/18800	2.13336e-14	2.96595e-12	2.26325e-12
BP	GO:0016101	26/909	87/18800	2.69676e-14	3.65056e-12	2.78565e-12
BP	GO:0001676	29/909	111/18800	4.29165e-14	5.66058e-12	4.31945e-12
BP	GO:0044242	41/909	219/18800	6.29374e-14	8.09375e-12	6.17615e-12
BP	GO:0034308	28/909	105/18800	6.72164e-14	8.4332e-12	6.43517e-12
BP	GO:0006869	57/909	391/18800	7.6078e-14	9.31774e-12	7.11015e-12
BP	GO:0008203	32/909	139/18800	9.80866e-14	1.17339e-11	8.95386e-12
BP	GO:0006694	36/909	175/18800	1.11342e-13	1.30168e-11	9.93284e-12
BP	GO:0009064	24/909	78/18800	1.2943e-13	1.46505e-11	1.11794e-11
BP	GO:1902652	33/909	149/18800	1.31011e-13	1.46505e-11	1.11794e-11
BP	GO:0009991	64/909	479/18800	1.35372e-13	1.4816e-11	1.13058e-11
BP	GO:0030258	40/909	216/18800	1.85326e-13	1.98608e-11	1.51553e-11
BP	GO:0006641	27/909	103/18800	2.96256e-13	3.11008e-11	2.37323e-11
BP	GO:0034440	28/909	112/18800	3.88739e-13	3.99934e-11	3.0518e-11
BP	GO:0031667	60/909	446/18800	5.98839e-13	6.04005e-11	4.60902e-11
BP	GO:0019395	27/909	106/18800	6.29016e-13	6.22242e-11	4.74818e-11
BP	GO:0001523	24/909	84/18800	7.96384e-13	7.72943e-11	5.89814e-11
BP	GO:0006633	33/909	162/18800	1.57874e-12	1.50389e-10	1.14759e-10
BP	GO:0019216	50/909	339/18800	1.71346e-12	1.60255e-10	1.22287e-10
BP	GO:0052548	57/909	426/18800	2.89216e-12	2.65666e-10	2.02723e-10
BP	GO:0006639	29/909	131/18800	4.03637e-12	3.64265e-10	2.77962e-10
BP	GO:0006638	29/909	132/18800	4.93867e-12	4.38008e-10	3.34234e-10
BP	GO:0010951	41/909	251/18800	6.56977e-12	5.72795e-10	4.37086e-10
BP	GO:0010466	42/909	262/18800	6.83172e-12	5.85706e-10	4.46939e-10
BP	GO:0006006	36/909	201/18800	8.33016e-12	7.02464e-10	5.36034e-10
BP	GO:1901617	40/909	243/18800	9.27712e-12	7.69702e-10	5.87341e-10
BP	GO:0055088	33/909	173/18800	1.05189e-11	8.58874e-10	6.55386e-10
BP	GO:0006536	15/909	34/18800	1.28976e-11	1.03664e-09	7.91037e-10
BP	GO:0007586	29/909	137/18800	1.31292e-11	1.03902e-09	7.92854e-10
BP	GO:0043648	24/909	95/18800	1.46099e-11	1.13869e-09	8.68907e-10
BP	GO:0052547	58/909	456/18800	1.51632e-11	1.16417e-09	8.8835e-10
BP	GO:0022600	25/909	104/18800	1.79914e-11	1.36099e-09	1.03854e-09
BP	GO:0042178	13/909	25/18800	2.19716e-11	1.638e-09	1.24992e-09
BP	GO:0019318	39/909	242/18800	3.28423e-11	2.41344e-09	1.84164e-09
BP	GO:0008206	17/909	49/18800	5.6084e-11	4.06333e-09	3.10063e-09
BP	GO:0046890	32/909	175/18800	6.87696e-11	4.9132e-09	3.74915e-09
BP	GO:0015850	39/909	248/18800	7.02026e-11	4.94688e-09	3.77485e-09
BP	GO:0007599	37/909	227/18800	7.51041e-11	5.22075e-09	3.98383e-09
BP	GO:0015849	45/909	318/18800	9.23912e-11	6.27619e-09	4.78921e-09
BP	GO:0031638	19/909	64/18800	9.27276e-11	6.27619e-09	4.78921e-09
BP	GO:0042572	17/909	51/18800	1.16324e-10	7.77105e-09	5.9299e-09
BP	GO:0007596	36/909	221/18800	1.37996e-10	9.10068e-09	6.94451e-09
BP	GO:0042632	23/909	98/18800	1.93905e-10	1.26259e-08	9.63454e-09
BP	GO:0097305	37/909	235/18800	2.08743e-10	1.34222e-08	1.02421e-08
BP	GO:0001889	27/909	134/18800	2.18325e-10	1.3865e-08	1.058e-08
BP	GO:0006790	46/909	339/18800	2.378e-10	1.49176e-08	1.13833e-08
BP	GO:0055092	23/909	99/18800	2.41203e-10	1.49488e-08	1.14071e-08
BP	GO:0050817	36/909	226/18800	2.62794e-10	1.6093e-08	1.22802e-08
BP	GO:0006959	44/909	317/18800	2.81976e-10	1.70645e-08	1.30215e-08
BP	GO:0071375	42/909	294/18800	2.91436e-10	1.74319e-08	1.33019e-08
BP	GO:0050892	15/909	41/18800	3.20582e-10	1.89549e-08	1.4464e-08
BP	GO:0019217	22/909	92/18800	3.26132e-10	1.90639e-08	1.45472e-08
BP	GO:0005996	39/909	261/18800	3.32488e-10	1.9217e-08	1.46641e-08
BP	GO:0043434	51/909	404/18800	3.4549e-10	1.97467e-08	1.50682e-08
BP	GO:0006091	58/909	494/18800	3.671e-10	2.06399e-08	1.57498e-08
BP	GO:0061008	27/909	137/18800	3.69143e-10	2.06399e-08	1.57498e-08
BP	GO:0050878	49/909	382/18800	4.44176e-10	2.45682e-08	1.87474e-08
BP	GO:0062014	23/909	102/18800	4.56052e-10	2.49567e-08	1.90439e-08
BP	GO:0006699	14/909	36/18800	4.84891e-10	2.62556e-08	2.0035e-08
BP	GO:0006690	25/909	121/18800	5.81583e-10	3.11632e-08	2.37799e-08
BP	GO:0098754	28/909	150/18800	6.50018e-10	3.4471e-08	2.6304e-08
BP	GO:0071248	32/909	191/18800	7.04604e-10	3.69845e-08	2.8222e-08
BP	GO:0008210	14/909	37/18800	7.45487e-10	3.87352e-08	2.95579e-08
BP	GO:0046686	17/909	59/18800	1.51623e-09	7.79949e-08	5.95161e-08
BP	GO:0044262	40/909	287/18800	1.62069e-09	8.2543e-08	6.29866e-08
BP	GO:1901653	46/909	361/18800	1.89524e-09	9.55796e-08	7.29345e-08
BP	GO:0071241	34/909	221/18800	2.09629e-09	1.04692e-07	7.98881e-08
BP	GO:0045861	45/909	350/18800	2.1407e-09	1.0553e-07	8.05274e-08
BP	GO:0010043	16/909	53/18800	2.15409e-09	1.0553e-07	8.05274e-08
BP	GO:1901654	31/909	190/18800	2.52684e-09	1.22623e-07	9.35707e-08
BP	GO:0009062	22/909	102/18800	2.66225e-09	1.27987e-07	9.76639e-08
BP	GO:0007584	27/909	150/18800	3.01599e-09	1.4365e-07	1.09616e-07
BP	GO:0048545	43/909	330/18800	3.24603e-09	1.53189e-07	1.16895e-07
BP	GO:0032868	37/909	259/18800	3.35312e-09	1.56804e-07	1.19654e-07
BP	GO:0071398	13/909	35/18800	3.97156e-09	1.84051e-07	1.40445e-07
BP	GO:0030195	15/909	48/18800	4.01978e-09	1.84623e-07	1.40881e-07
BP	GO:0019373	10/909	19/18800	4.12589e-09	1.87819e-07	1.4332e-07
BP	GO:0032869	32/909	205/18800	4.32125e-09	1.94987e-07	1.4879e-07
BP	GO:0070542	17/909	63/18800	4.61067e-09	2.06237e-07	1.57375e-07
BP	GO:0030301	19/909	79/18800	4.72386e-09	2.09479e-07	1.59848e-07
BP	GO:0046916	23/909	115/18800	5.48152e-09	2.39304e-07	1.82607e-07
BP	GO:0009066	15/909	49/18800	5.53601e-09	2.39304e-07	1.82607e-07
BP	GO:1900047	15/909	49/18800	5.53601e-09	2.39304e-07	1.82607e-07
BP	GO:1901652	55/909	491/18800	5.78678e-09	2.4806e-07	1.89289e-07
BP	GO:0062013	26/909	146/18800	7.4536e-09	3.1687e-07	2.41796e-07
BP	GO:0006575	30/909	188/18800	7.77278e-09	3.27731e-07	2.50084e-07
BP	GO:0046942	38/909	279/18800	7.90676e-09	3.3067e-07	2.52326e-07
BP	GO:0045471	23/909	119/18800	1.08981e-08	4.52096e-07	3.44984e-07
BP	GO:0009074	9/909	16/18800	1.16916e-08	4.79095e-07	3.65586e-07
BP	GO:0055076	25/909	139/18800	1.17352e-08	4.79095e-07	3.65586e-07
BP	GO:0019627	8/909	12/18800	1.20638e-08	4.84815e-07	3.69951e-07
BP	GO:0071941	8/909	12/18800	1.20638e-08	4.84815e-07	3.69951e-07
BP	GO:0050819	15/909	52/18800	1.37411e-08	5.47939e-07	4.18119e-07
BP	GO:0006635	18/909	76/18800	1.55602e-08	6.15705e-07	4.6983e-07
BP	GO:0009065	11/909	27/18800	2.03206e-08	7.90736e-07	6.03391e-07
BP	GO:0042537	11/909	27/18800	2.03206e-08	7.90736e-07	6.03391e-07
BP	GO:0050994	16/909	61/18800	2.04448e-08	7.90736e-07	6.03391e-07
BP	GO:0042060	49/909	429/18800	2.13429e-08	8.19311e-07	6.25197e-07
BP	GO:1901616	18/909	78/18800	2.40932e-08	9.18038e-07	7.00533e-07
BP	GO:0045833	21/909	105/18800	2.51649e-08	9.51827e-07	7.26316e-07
BP	GO:0019432	13/909	40/18800	2.58399e-08	9.70221e-07	7.40352e-07
BP	GO:0042573	12/909	34/18800	3.10636e-08	1.15791e-06	8.83571e-07
BP	GO:0046460	14/909	48/18800	3.57877e-08	1.31494e-06	1.0034e-06
BP	GO:0046463	14/909	48/18800	3.57877e-08	1.31494e-06	1.0034e-06
BP	GO:0061687	9/909	18/18800	4.55108e-08	1.66034e-06	1.26696e-06
BP	GO:0015711	43/909	361/18800	4.72756e-08	1.71258e-06	1.30683e-06
BP	GO:0042304	14/909	49/18800	4.78884e-08	1.72264e-06	1.31451e-06
BP	GO:0010675	25/909	150/18800	5.6719e-08	2.02613e-06	1.54609e-06
BP	GO:0097267	7/909	10/18800	6.3766e-08	2.26215e-06	1.7262e-06
BP	GO:0048732	48/909	431/18800	6.53478e-08	2.30239e-06	1.7569e-06
BP	GO:1903035	19/909	92/18800	6.74109e-08	2.35892e-06	1.80004e-06
BP	GO:0030193	16/909	66/18800	6.86944e-08	2.38759e-06	1.82192e-06
BP	GO:0042730	10/909	24/18800	7.01927e-08	2.4233e-06	1.84916e-06
BP	GO:0006956	23/909	131/18800	7.13617e-08	2.44723e-06	1.86742e-06
BP	GO:0097501	9/909	19/18800	8.27573e-08	2.81923e-06	2.15128e-06
BP	GO:0016051	30/909	209/18800	9.1313e-08	3.09022e-06	2.35808e-06
BP	GO:0061041	23/909	133/18800	9.53033e-08	3.20418e-06	2.44504e-06
BP	GO:0061045	17/909	76/18800	9.61607e-08	3.20541e-06	2.44597e-06
BP	GO:0015918	19/909	94/18800	9.68958e-08	3.20541e-06	2.44597e-06
BP	GO:0010906	22/909	123/18800	9.72091e-08	3.20541e-06	2.44597e-06
BP	GO:0019218	20/909	104/18800	1.07024e-07	3.50658e-06	2.67579e-06
BP	GO:1900046	16/909	68/18800	1.07757e-07	3.50825e-06	2.67706e-06
BP	GO:1905952	25/909	155/18800	1.09918e-07	3.54999e-06	2.70891e-06
BP	GO:0015721	11/909	31/18800	1.1042e-07	3.54999e-06	2.70891e-06
BP	GO:1903034	26/909	166/18800	1.12753e-07	3.60249e-06	2.74897e-06
BP	GO:0033865	22/909	125/18800	1.30825e-07	4.10344e-06	3.13123e-06
BP	GO:0033875	22/909	125/18800	1.30825e-07	4.10344e-06	3.13123e-06
BP	GO:0034032	22/909	125/18800	1.30825e-07	4.10344e-06	3.13123e-06
BP	GO:0010273	8/909	15/18800	1.37668e-07	4.26605e-06	3.25532e-06
BP	GO:1990169	8/909	15/18800	1.37668e-07	4.26605e-06	3.25532e-06
BP	GO:0031960	25/909	157/18800	1.41976e-07	4.37321e-06	3.3371e-06
BP	GO:0051004	9/909	20/18800	1.44009e-07	4.40942e-06	3.36472e-06
BP	GO:0046320	11/909	32/18800	1.6093e-07	4.89836e-06	3.73782e-06
BP	GO:0006882	12/909	39/18800	1.77081e-07	5.35828e-06	4.08877e-06
BP	GO:0050818	16/909	71/18800	2.04841e-07	6.16201e-06	4.70208e-06
BP	GO:0051384	23/909	139/18800	2.1886e-07	6.54543e-06	4.99466e-06
BP	GO:0006109	27/909	183/18800	2.26367e-07	6.73082e-06	5.13613e-06
BP	GO:0006766	20/909	109/18800	2.39565e-07	7.08233e-06	5.40435e-06
BP	GO:0006067	9/909	21/18800	2.41203e-07	7.08999e-06	5.4102e-06
BP	GO:0046486	44/909	396/18800	2.46724e-07	7.21107e-06	5.5026e-06
BP	GO:0071280	10/909	27/18800	2.64411e-07	7.68436e-06	5.86375e-06
BP	GO:0009259	43/909	384/18800	2.72321e-07	7.86978e-06	6.00524e-06
BP	GO:0005977	16/909	73/18800	3.08005e-07	8.85128e-06	6.7542e-06
BP	GO:0019319	17/909	82/18800	3.10176e-07	8.86415e-06	6.76402e-06
BP	GO:0046688	12/909	41/18800	3.27028e-07	9.24304e-06	7.05314e-06
BP	GO:0055069	12/909	41/18800	3.27028e-07	9.24304e-06	7.05314e-06
BP	GO:0006073	16/909	74/18800	3.75527e-07	1.04984e-05	8.0111e-06
BP	GO:0044042	16/909	74/18800	3.75527e-07	1.04984e-05	8.0111e-06
BP	GO:0038183	7/909	12/18800	3.86326e-07	1.0742e-05	8.19693e-06
BP	GO:0002793	18/909	93/18800	4.16143e-07	1.13864e-05	8.68867e-06
BP	GO:0006637	18/909	93/18800	4.16143e-07	1.13864e-05	8.68867e-06
BP	GO:0035383	18/909	93/18800	4.16143e-07	1.13864e-05	8.68867e-06
BP	GO:0009117	50/909	487/18800	4.35997e-07	1.18531e-05	9.0448e-06
BP	GO:0090207	12/909	42/18800	4.37808e-07	1.18531e-05	9.0448e-06
BP	GO:0019369	14/909	58/18800	4.79105e-07	1.29032e-05	9.84615e-06
BP	GO:0019693	43/909	394/18800	5.51649e-07	1.47796e-05	1.1278e-05
BP	GO:0019748	14/909	59/18800	6.00455e-07	1.60038e-05	1.22121e-05
BP	GO:0006112	17/909	86/18800	6.35103e-07	1.67537e-05	1.27843e-05
BP	GO:0046364	17/909	86/18800	6.35103e-07	1.67537e-05	1.27843e-05
BP	GO:0046503	15/909	68/18800	6.5877e-07	1.72894e-05	1.31931e-05
BP	GO:0006753	50/909	495/18800	7.09536e-07	1.85272e-05	1.41376e-05
BP	GO:0090087	26/909	183/18800	7.94885e-07	2.0651e-05	1.57583e-05
BP	GO:0006957	8/909	18/18800	8.2194e-07	2.11078e-05	1.61069e-05
BP	GO:0034368	10/909	30/18800	8.24781e-07	2.11078e-05	1.61069e-05
BP	GO:0034369	10/909	30/18800	8.24781e-07	2.11078e-05	1.61069e-05
BP	GO:0071276	11/909	37/18800	8.53727e-07	2.17404e-05	1.65896e-05
BP	GO:0006094	16/909	79/18800	9.59645e-07	2.43173e-05	1.85559e-05
BP	GO:0072521	44/909	416/18800	9.64875e-07	2.433e-05	1.85656e-05
BP	GO:0032371	11/909	38/18800	1.14931e-06	2.86992e-05	2.18997e-05
BP	GO:0032374	11/909	38/18800	1.14931e-06	2.86992e-05	2.18997e-05
BP	GO:0019433	10/909	31/18800	1.16495e-06	2.89494e-05	2.20906e-05
BP	GO:0009150	40/909	366/18800	1.31825e-06	3.26013e-05	2.48773e-05
BP	GO:0090277	17/909	91/18800	1.46056e-06	3.59478e-05	2.74309e-05
BP	GO:0045923	11/909	39/18800	1.53125e-06	3.72918e-05	2.84565e-05
BP	GO:0010896	7/909	14/18800	1.53691e-06	3.72918e-05	2.84565e-05
BP	GO:0051917	7/909	14/18800	1.53691e-06	3.72918e-05	2.84565e-05
BP	GO:0019730	20/909	122/18800	1.55176e-06	3.73003e-05	2.8463e-05
BP	GO:0046887	20/909	122/18800	1.55176e-06	3.73003e-05	2.8463e-05
BP	GO:0034367	10/909	32/18800	1.62133e-06	3.87912e-05	2.96006e-05
BP	GO:0002791	25/909	180/18800	1.96881e-06	4.68868e-05	3.57782e-05
BP	GO:0006525	8/909	20/18800	2.16987e-06	5.1437e-05	3.92503e-05
BP	GO:0000096	10/909	33/18800	2.22587e-06	5.24464e-05	4.00206e-05
BP	GO:0000050	6/909	10/18800	2.23285e-06	5.24464e-05	4.00206e-05
BP	GO:0046461	11/909	41/18800	2.64119e-06	6.14765e-05	4.69112e-05
BP	GO:0046464	11/909	41/18800	2.64119e-06	6.14765e-05	4.69112e-05
BP	GO:0006706	9/909	27/18800	2.95755e-06	6.85298e-05	5.22935e-05
BP	GO:0015718	19/909	117/18800	3.25548e-06	7.50951e-05	5.73032e-05
BP	GO:0009067	8/909	21/18800	3.35675e-06	7.60665e-05	5.80446e-05
BP	GO:0009070	8/909	21/18800	3.35675e-06	7.60665e-05	5.80446e-05
BP	GO:0019400	8/909	21/18800	3.35675e-06	7.60665e-05	5.80446e-05
BP	GO:0098856	8/909	21/18800	3.35675e-06	7.60665e-05	5.80446e-05
BP	GO:0006163	41/909	394/18800	3.39365e-06	7.6557e-05	5.84188e-05
BP	GO:0055090	11/909	42/18800	3.42304e-06	7.6557e-05	5.84188e-05
BP	GO:0070328	11/909	42/18800	3.42304e-06	7.6557e-05	5.84188e-05
BP	GO:0008286	19/909	118/18800	3.70725e-06	8.22648e-05	6.27743e-05
BP	GO:0002237	38/909	354/18800	3.71023e-06	8.22648e-05	6.27743e-05
BP	GO:0045922	10/909	35/18800	4.04207e-06	8.92377e-05	6.80952e-05
BP	GO:0045834	22/909	153/18800	4.5097e-06	9.91364e-05	7.56486e-05
BP	GO:0009914	33/909	290/18800	4.64882e-06	0.00010176	7.76504e-05
BP	GO:0042448	7/909	16/18800	4.70383e-06	0.000102527	7.82363e-05
BP	GO:0009612	26/909	201/18800	4.73757e-06	0.000102827	7.84649e-05
BP	GO:0034219	20/909	131/18800	4.81162e-06	0.000103996	7.93566e-05
BP	GO:0034637	15/909	79/18800	4.86956e-06	0.000104808	7.99762e-05
BP	GO:0010226	8/909	22/18800	5.05164e-06	0.000108273	8.26209e-05
BP	GO:0032496	36/909	333/18800	5.66329e-06	0.000120879	9.22402e-05
BP	GO:0060191	16/909	90/18800	5.80219e-06	0.000123332	9.4112e-05
BP	GO:0008643	22/909	156/18800	6.22165e-06	0.000131704	0.0001005
BP	GO:0072593	28/909	231/18800	7.35118e-06	0.000154977	0.00011826
BP	GO:0043255	17/909	102/18800	7.40001e-06	0.00015537	0.000118559
BP	GO:0001655	37/909	352/18800	8.03733e-06	0.000168065	0.000128247
BP	GO:0005978	11/909	46/18800	8.93422e-06	0.000185163	0.000141294
BP	GO:0009250	11/909	46/18800	8.93422e-06	0.000185163	0.000141294
BP	GO:0034370	6/909	12/18800	9.03498e-06	0.000185163	0.000141294
BP	GO:0034372	6/909	12/18800	9.03498e-06	0.000185163	0.000141294
BP	GO:0046322	6/909	12/18800	9.03498e-06	0.000185163	0.000141294
BP	GO:1901661	10/909	38/18800	9.12047e-06	0.000186173	0.000142064
BP	GO:0042594	25/909	196/18800	9.20609e-06	0.000187178	0.000142831
BP	GO:0051047	33/909	300/18800	9.57031e-06	0.000193818	0.000147898
BP	GO:0046164	12/909	55/18800	9.72155e-06	0.000196109	0.000149646
BP	GO:0042886	32/909	287/18800	9.85353e-06	0.000197994	0.000151085
BP	GO:1990748	18/909	115/18800	9.96504e-06	0.000199456	0.0001522
BP	GO:1901655	16/909	94/18800	1.03503e-05	0.000205568	0.000156864
BP	GO:1905954	16/909	94/18800	1.03503e-05	0.000205568	0.000156864
BP	GO:0019835	8/909	24/18800	1.06569e-05	0.000209734	0.000160043
BP	GO:0071294	8/909	24/18800	1.06569e-05	0.000209734	0.000160043
BP	GO:0009072	9/909	31/18800	1.06824e-05	0.000209734	0.000160043
BP	GO:0031100	13/909	65/18800	1.14753e-05	0.000224444	0.000171268
BP	GO:0032102	42/909	429/18800	1.18186e-05	0.000230284	0.000175724
BP	GO:0050714	19/909	128/18800	1.2505e-05	0.000242739	0.000185228
BP	GO:0002790	27/909	225/18800	1.28082e-05	0.00024769	0.000189006
BP	GO:0006081	13/909	66/18800	1.36646e-05	0.00026326	0.000200888
BP	GO:0019915	15/909	86/18800	1.43468e-05	0.000275374	0.000210131
BP	GO:0009069	10/909	40/18800	1.49765e-05	0.000285964	0.000218212
BP	GO:0031639	8/909	25/18800	1.50098e-05	0.000285964	0.000218212
BP	GO:0090276	23/909	177/18800	1.52996e-05	0.000290409	0.000221605
BP	GO:0043279	16/909	97/18800	1.5617e-05	0.000294263	0.000224545
BP	GO:0044264	16/909	97/18800	1.5617e-05	0.000294263	0.000224545
BP	GO:1904478	6/909	13/18800	1.60918e-05	0.000302103	0.000230528
BP	GO:0006958	17/909	108/18800	1.61827e-05	0.000302161	0.000230572
BP	GO:0032024	13/909	67/18800	1.62124e-05	0.000302161	0.000230572
BP	GO:0120162	16/909	98/18800	1.78393e-05	0.000331282	0.000252793
BP	GO:0006071	7/909	19/18800	1.82321e-05	0.000336151	0.000256509
BP	GO:0070989	7/909	19/18800	1.82321e-05	0.000336151	0.000256509
BP	GO:0046165	20/909	143/18800	1.83742e-05	0.00033756	0.000257584
BP	GO:0010827	14/909	78/18800	1.96568e-05	0.000359838	0.000274584
BP	GO:0002455	18/909	121/18800	2.03932e-05	0.000370681	0.000282858
BP	GO:0009308	18/909	121/18800	2.03932e-05	0.000370681	0.000282858
BP	GO:0042593	28/909	244/18800	2.05661e-05	0.000372508	0.000284252
BP	GO:0046883	27/909	231/18800	2.06672e-05	0.000373024	0.000284646
BP	GO:0071384	12/909	59/18800	2.07588e-05	0.000373368	0.000284908
BP	GO:0006692	11/909	50/18800	2.09548e-05	0.000374277	0.000285602
BP	GO:0006693	11/909	50/18800	2.09548e-05	0.000374277	0.000285602
BP	GO:0051591	15/909	89/18800	2.19557e-05	0.000390796	0.000298207
BP	GO:0033500	28/909	245/18800	2.21751e-05	0.00039334	0.000300148
BP	GO:0046323	14/909	79/18800	2.28417e-05	0.00040239	0.000307054
BP	GO:0048145	14/909	79/18800	2.28417e-05	0.00040239	0.000307054
BP	GO:0098869	16/909	100/18800	2.3142e-05	0.000406288	0.000310029
BP	GO:0010907	10/909	42/18800	2.38095e-05	0.000416586	0.000317887
BP	GO:2001233	37/909	370/18800	2.44115e-05	0.00042567	0.000324818
BP	GO:0046324	12/909	60/18800	2.48192e-05	0.000431318	0.000329129
BP	GO:0097237	18/909	123/18800	2.55908e-05	0.00044323	0.000338218
BP	GO:0008630	16/909	101/18800	2.62835e-05	0.000453699	0.000346207
BP	GO:0043691	7/909	20/18800	2.68811e-05	0.000462462	0.000352894
BP	GO:0043650	6/909	14/18800	2.7008e-05	0.000463097	0.000353378
BP	GO:0097306	15/909	91/18800	2.88294e-05	0.000492686	0.000375957
BP	GO:0006775	10/909	43/18800	2.96912e-05	0.000504543	0.000385005
BP	GO:1902106	16/909	102/18800	2.97967e-05	0.000504543	0.000385005
BP	GO:0015833	28/909	249/18800	2.98175e-05	0.000504543	0.000385005
BP	GO:0030595	27/909	236/18800	3.03145e-05	0.000511271	0.000390139
BP	GO:0048144	14/909	81/18800	3.05989e-05	0.000514381	0.000392512
BP	GO:0071385	11/909	53/18800	3.74474e-05	0.000627457	0.000478798
BP	GO:0050996	8/909	28/18800	3.78998e-05	0.000632976	0.000483009
BP	GO:0033762	7/909	21/18800	3.86432e-05	0.000643303	0.000490889
BP	GO:0031099	23/909	188/18800	4.05297e-05	0.000671152	0.00051214
BP	GO:0033273	14/909	83/18800	4.0577e-05	0.000671152	0.00051214
BP	GO:0044106	17/909	116/18800	4.17979e-05	0.000689129	0.000525858
BP	GO:0046879	30/909	281/18800	4.22833e-05	0.000694906	0.000530266
BP	GO:0034310	6/909	15/18800	4.31725e-05	0.000705014	0.000537979
BP	GO:0034384	6/909	15/18800	4.31725e-05	0.000705014	0.000537979
BP	GO:0042542	18/909	128/18800	4.40876e-05	0.000715415	0.000545916
BP	GO:1990266	18/909	128/18800	4.40876e-05	0.000715415	0.000545916
BP	GO:0071320	11/909	54/18800	4.4994e-05	0.000726509	0.000554382
BP	GO:1905039	20/909	152/18800	4.50537e-05	0.000726509	0.000554382
BP	GO:0071827	10/909	45/18800	4.52496e-05	0.000727387	0.000555052
BP	GO:0097006	14/909	84/18800	4.65574e-05	0.000746079	0.000569315
BP	GO:0008645	17/909	117/18800	4.67397e-05	0.000746674	0.000569769
BP	GO:0006090	16/909	106/18800	4.83586e-05	0.000765405	0.000584062
BP	GO:0030593	16/909	106/18800	4.83586e-05	0.000765405	0.000584062
BP	GO:1903707	16/909	106/18800	4.83586e-05	0.000765405	0.000584062
BP	GO:0071383	24/909	203/18800	4.86166e-05	0.000767129	0.000585377
BP	GO:1901568	13/909	74/18800	4.89113e-05	0.000769418	0.000587124
BP	GO:1903825	20/909	153/18800	4.95212e-05	0.000776638	0.000592634
BP	GO:0022407	42/909	456/18800	4.98445e-05	0.000779331	0.000594689
BP	GO:0008209	8/909	29/18800	5.01318e-05	0.000781448	0.000596304
BP	GO:0070873	9/909	37/18800	5.07546e-05	0.000786391	0.000600076
BP	GO:0090181	9/909	37/18800	5.07546e-05	0.000786391	0.000600076
BP	GO:2001234	26/909	230/18800	5.1843e-05	0.000800842	0.000611103
BP	GO:0032368	17/909	118/18800	5.2191e-05	0.000803804	0.000613364
BP	GO:0046889	14/909	85/18800	5.32946e-05	0.000810596	0.000618546
BP	GO:0055072	14/909	85/18800	5.32946e-05	0.000810596	0.000618546
BP	GO:0030638	5/909	10/18800	5.37351e-05	0.000810596	0.000618546
BP	GO:0030647	5/909	10/18800	5.37351e-05	0.000810596	0.000618546
BP	GO:0033197	5/909	10/18800	5.37351e-05	0.000810596	0.000618546
BP	GO:0044598	5/909	10/18800	5.37351e-05	0.000810596	0.000618546
BP	GO:0051918	5/909	10/18800	5.37351e-05	0.000810596	0.000618546
BP	GO:0010866	7/909	22/18800	5.43193e-05	0.000817013	0.000623443
BP	GO:0015749	17/909	119/18800	5.81964e-05	0.000872776	0.000665994
BP	GO:0045926	27/909	245/18800	5.84089e-05	0.000873417	0.000666483
BP	GO:0001819	43/909	475/18800	6.07944e-05	0.000906454	0.000691693
BP	GO:0005976	16/909	108/18800	6.09908e-05	0.000906754	0.000691922
BP	GO:0010676	11/909	56/18800	6.40735e-05	0.00094984	0.0007248
BP	GO:0006555	6/909	16/18800	6.62537e-05	0.00097653	0.000745167
BP	GO:0008228	6/909	16/18800	6.62537e-05	0.00097653	0.000745167
BP	GO:0006879	12/909	66/18800	6.68763e-05	0.000982891	0.00075002
BP	GO:0006979	40/909	433/18800	7.01002e-05	0.00102734	0.000783937
BP	GO:0090208	7/909	23/18800	7.48385e-05	0.00109366	0.000834548
BP	GO:0045913	13/909	77/18800	7.51148e-05	0.00109459	0.000835256
BP	GO:0051289	11/909	57/18800	7.59672e-05	0.00110388	0.000842348
BP	GO:0043467	18/909	134/18800	8.125e-05	0.00117199	0.000894317
BP	GO:0048146	10/909	48/18800	8.13375e-05	0.00117199	0.000894317
BP	GO:0071825	10/909	48/18800	8.13375e-05	0.00117199	0.000894317
BP	GO:0005979	8/909	31/18800	8.45425e-05	0.00120802	0.00092181
BP	GO:0010039	8/909	31/18800	8.45425e-05	0.00120802	0.00092181
BP	GO:0010962	8/909	31/18800	8.45425e-05	0.00120802	0.00092181
BP	GO:0022612	17/909	123/18800	8.87592e-05	0.00126476	0.000965106
BP	GO:0046689	5/909	11/18800	9.45887e-05	0.00133305	0.00101722
BP	GO:0070189	5/909	11/18800	9.45887e-05	0.00133305	0.00101722
BP	GO:0071377	5/909	11/18800	9.45887e-05	0.00133305	0.00101722
BP	GO:1904729	5/909	11/18800	9.45887e-05	0.00133305	0.00101722
BP	GO:0000097	6/909	17/18800	9.82124e-05	0.00136686	0.00104302
BP	GO:0009084	6/909	17/18800	9.82124e-05	0.00136686	0.00104302
BP	GO:0072376	6/909	17/18800	9.82124e-05	0.00136686	0.00104302
BP	GO:1901569	6/909	17/18800	9.82124e-05	0.00136686	0.00104302
BP	GO:0046683	17/909	124/18800	9.8316e-05	0.00136686	0.00104302
BP	GO:0061844	13/909	79/18800	9.86873e-05	0.00136832	0.00104413
BP	GO:0045017	27/909	253/18800	0.000101126	0.00139655	0.00106567
BP	GO:0006541	7/909	24/18800	0.000101266	0.00139655	0.00106567
BP	GO:0009743	25/909	226/18800	0.000101932	0.00140197	0.00106981
BP	GO:0019221	43/909	486/18800	0.000102324	0.00140361	0.00107106
BP	GO:0097193	30/909	295/18800	0.000103252	0.00141258	0.0010779
BP	GO:1904659	16/909	113/18800	0.000106031	0.00144674	0.00110398
BP	GO:0033574	9/909	41/18800	0.000120128	0.00163044	0.00124415
BP	GO:0071548	9/909	41/18800	0.000120128	0.00163044	0.00124415
BP	GO:0072001	31/909	312/18800	0.000122241	0.00165476	0.00126271
BP	GO:0016064	24/909	216/18800	0.000129943	0.0017544	0.00133874
BP	GO:0000302	23/909	203/18800	0.000132893	0.00178953	0.00136555
BP	GO:0001659	21/909	177/18800	0.000134169	0.001802	0.00137506
BP	GO:0042430	7/909	25/18800	0.00013481	0.0018059	0.00137804
BP	GO:0006084	8/909	33/18800	0.000136541	0.00181961	0.0013885
BP	GO:0009112	8/909	33/18800	0.000136541	0.00181961	0.0013885
BP	GO:0051604	31/909	314/18800	0.000137296	0.00182493	0.00139256
BP	GO:0044403	29/909	286/18800	0.000140756	0.00185434	0.001415
BP	GO:0001894	28/909	272/18800	0.000141109	0.00185434	0.001415
BP	GO:0030299	6/909	18/18800	0.000141311	0.00185434	0.001415
BP	GO:0030540	6/909	18/18800	0.000141311	0.00185434	0.001415
BP	GO:0043649	6/909	18/18800	0.000141311	0.00185434	0.001415
BP	GO:0051055	11/909	61/18800	0.000144304	0.0018888	0.0014413
BP	GO:0060326	31/909	315/18800	0.000145429	0.0018987	0.00144885
BP	GO:0071621	17/909	128/18800	0.000146179	0.00190365	0.00145263
BP	GO:1901361	43/909	494/18800	0.000147184	0.00191191	0.00145893
BP	GO:0006563	5/909	12/18800	0.000155699	0.0020073	0.00153172
BP	GO:0033540	5/909	12/18800	0.000155699	0.0020073	0.00153172
BP	GO:0090209	5/909	12/18800	0.000155699	0.0020073	0.00153172
BP	GO:0051235	32/909	331/18800	0.000159026	0.00204507	0.00156055
BP	GO:1903532	28/909	274/18800	0.000159762	0.00204665	0.00156175
BP	GO:1903036	12/909	72/18800	0.000159944	0.00204665	0.00156175
BP	GO:0019724	24/909	219/18800	0.000160742	0.00205176	0.00156565
BP	GO:0097530	19/909	154/18800	0.00016494	0.00210012	0.00160255
BP	GO:0061458	39/909	436/18800	0.000169171	0.00214868	0.00163961
BP	GO:0010984	8/909	34/18800	0.000171051	0.00216188	0.00164968
BP	GO:0033238	8/909	34/18800	0.000171051	0.00216188	0.00164968
BP	GO:0030072	24/909	220/18800	0.00017236	0.00217309	0.00165824
BP	GO:0050995	7/909	26/18800	0.000176827	0.00221853	0.00169291
BP	GO:0071549	7/909	26/18800	0.000176827	0.00221853	0.00169291
BP	GO:0044058	9/909	43/18800	0.000177289	0.00221891	0.0016932
BP	GO:0060249	31/909	319/18800	0.000182455	0.00227803	0.00173831
BP	GO:0097191	24/909	221/18800	0.000184717	0.00230069	0.0017556
BP	GO:0022409	29/909	291/18800	0.000189794	0.00235821	0.0017995
BP	GO:0003018	27/909	263/18800	0.000192626	0.00238763	0.00182195
BP	GO:0006778	10/909	53/18800	0.000194819	0.00240323	0.00183385
BP	GO:0034381	10/909	53/18800	0.000194819	0.00240323	0.00183385
BP	GO:0050727	36/909	394/18800	0.000196974	0.002424	0.0018497
BP	GO:0002683	38/909	425/18800	0.000205784	0.00252638	0.00192782
BP	GO:0051222	29/909	293/18800	0.000213334	0.00260769	0.00198987
BP	GO:0010828	9/909	44/18800	0.000213421	0.00260769	0.00198987
BP	GO:0055001	21/909	183/18800	0.00021447	0.00261429	0.00199491
BP	GO:0002573	23/909	210/18800	0.000220187	0.00267764	0.00204324
BP	GO:0071214	31/909	323/18800	0.000227692	0.00275588	0.00210294
BP	GO:0104004	31/909	323/18800	0.000227692	0.00275588	0.00210294
BP	GO:2001237	14/909	97/18800	0.000229294	0.00276875	0.00211277
BP	GO:2001242	20/909	171/18800	0.000232906	0.00280578	0.00214102
BP	GO:0003158	17/909	133/18800	0.000233757	0.00280658	0.00214164
BP	GO:1904951	30/909	309/18800	0.000234064	0.00280658	0.00214164
BP	GO:0071479	12/909	75/18800	0.000238138	0.0028488	0.00217385
BP	GO:0006000	5/909	13/18800	0.000242953	0.00288626	0.00220243
BP	GO:0006521	5/909	13/18800	0.000242953	0.00288626	0.00220243
BP	GO:0033700	5/909	13/18800	0.000242953	0.00288626	0.00220243
BP	GO:0051146	28/909	281/18800	0.000243584	0.00288709	0.00220307
BP	GO:1990845	19/909	159/18800	0.000250621	0.00296366	0.0022615
BP	GO:0032881	9/909	45/18800	0.000255464	0.00301401	0.00229992
BP	GO:0016126	11/909	65/18800	0.000259048	0.0030493	0.00232685
BP	GO:0030224	8/909	36/18800	0.000261651	0.0030659	0.00233952
BP	GO:0071312	8/909	36/18800	0.000261651	0.0030659	0.00233952
BP	GO:0002460	34/909	370/18800	0.000263797	0.00308403	0.00235335
BP	GO:0034614	18/909	147/18800	0.000266685	0.00309668	0.002363
BP	GO:0050796	18/909	147/18800	0.000266685	0.00309668	0.002363
BP	GO:2000377	18/909	147/18800	0.000266685	0.00309668	0.002363
BP	GO:0010883	10/909	55/18800	0.000267772	0.00310229	0.00236729
BP	GO:0052695	6/909	20/18800	0.000271503	0.00313845	0.00239487
BP	GO:0030879	17/909	135/18800	0.000279877	0.003228	0.00246321
BP	GO:0034284	22/909	200/18800	0.000281242	0.00323649	0.00246969
BP	GO:0015908	14/909	99/18800	0.00028495	0.00327183	0.00249666
BP	GO:0032355	16/909	123/18800	0.000288638	0.00330681	0.00252334
BP	GO:0034599	28/909	284/18800	0.000290134	0.00331656	0.00253078
BP	GO:0042692	35/909	387/18800	0.00029155	0.00332535	0.0025375
BP	GO:0060512	7/909	28/18800	0.000292466	0.00332842	0.00253983
BP	GO:0033013	11/909	66/18800	0.000297483	0.00335582	0.00256074
BP	GO:0038034	11/909	66/18800	0.000297483	0.00335582	0.00256074
BP	GO:0097192	11/909	66/18800	0.000297483	0.00335582	0.00256074
BP	GO:1900076	11/909	66/18800	0.000297483	0.00335582	0.00256074
BP	GO:0048608	38/909	433/18800	0.000298381	0.00335858	0.00256285
BP	GO:0036293	29/909	299/18800	0.000300316	0.00337298	0.00257384
BP	GO:0043903	10/909	56/18800	0.000312054	0.00349718	0.00266861
BP	GO:0071356	24/909	229/18800	0.000315329	0.00350508	0.00267464
BP	GO:0097529	24/909	229/18800	0.000315329	0.00350508	0.00267464
BP	GO:2000116	24/909	229/18800	0.000315329	0.00350508	0.00267464
BP	GO:0044272	18/909	149/18800	0.000315484	0.00350508	0.00267464
BP	GO:0046660	16/909	124/18800	0.000316834	0.0035078	0.00267671
BP	GO:0016485	25/909	243/18800	0.000317093	0.0035078	0.00267671
BP	GO:0008207	8/909	37/18800	0.000319829	0.00352291	0.00268825
BP	GO:0046326	8/909	37/18800	0.000319829	0.00352291	0.00268825
BP	GO:0001666	28/909	286/18800	0.000325392	0.00357653	0.00272916
BP	GO:0033692	11/909	67/18800	0.000340609	0.00373581	0.00285071
BP	GO:0007568	19/909	163/18800	0.000344964	0.00377552	0.00288101
BP	GO:0032373	5/909	14/18800	0.000362922	0.00394687	0.00301176
BP	GO:0032376	5/909	14/18800	0.000362922	0.00394687	0.00301176
BP	GO:0046459	5/909	14/18800	0.000362922	0.00394687	0.00301176
BP	GO:0044241	6/909	21/18800	0.000364646	0.00394893	0.00301333
BP	GO:0045717	6/909	21/18800	0.000364646	0.00394893	0.00301333
BP	GO:0062197	31/909	332/18800	0.00036782	0.00397492	0.00303317
BP	GO:0042759	7/909	29/18800	0.000369572	0.00397715	0.00303487
BP	GO:0097421	7/909	29/18800	0.000369572	0.00397715	0.00303487
BP	GO:0001822	29/909	303/18800	0.000374544	0.00402224	0.00306928
BP	GO:0070301	13/909	90/18800	0.000376658	0.00403651	0.00308017
BP	GO:0048246	8/909	38/18800	0.000388136	0.00413297	0.00315377
BP	GO:0060416	8/909	38/18800	0.000388136	0.00413297	0.00315377
BP	GO:0043627	11/909	68/18800	0.000388872	0.00413297	0.00315377
BP	GO:0060193	11/909	68/18800	0.000388872	0.00413297	0.00315377
BP	GO:0003014	15/909	114/18800	0.000390125	0.00413774	0.00315741
BP	GO:0016052	18/909	152/18800	0.000403187	0.00426748	0.00325641
BP	GO:0006695	10/909	58/18800	0.000419074	0.00440842	0.00336396
BP	GO:0090303	10/909	58/18800	0.000419074	0.00440842	0.00336396
BP	GO:1902653	10/909	58/18800	0.000419074	0.00440842	0.00336396
BP	GO:0048525	13/909	91/18800	0.000420346	0.00441277	0.00336728
BP	GO:0002699	25/909	248/18800	0.00043116	0.00451263	0.00344348
BP	GO:0002449	33/909	365/18800	0.000431612	0.00451263	0.00344348
BP	GO:0044409	18/909	153/18800	0.000436772	0.00455732	0.00347758
BP	GO:0032370	11/909	69/18800	0.000442743	0.00461026	0.00351798
BP	GO:0032103	38/909	442/18800	0.000445683	0.0046315	0.00353418
BP	GO:0015980	30/909	321/18800	0.000447325	0.0046392	0.00354006
BP	GO:0007159	34/909	381/18800	0.000450759	0.0046654	0.00356005
BP	GO:0034612	25/909	249/18800	0.000457871	0.00472949	0.00360896
BP	GO:0009310	7/909	30/18800	0.000462121	0.00476383	0.00363516
BP	GO:0032885	8/909	39/18800	0.000467847	0.00481321	0.00367285
BP	GO:0006063	6/909	22/18800	0.000481019	0.00489973	0.00373886
BP	GO:0019585	6/909	22/18800	0.000481019	0.00489973	0.00373886
BP	GO:0030277	6/909	22/18800	0.000481019	0.00489973	0.00373886
BP	GO:0046597	6/909	22/18800	0.000481019	0.00489973	0.00373886
BP	GO:1902644	6/909	22/18800	0.000481019	0.00489973	0.00373886
BP	GO:0006826	10/909	59/18800	0.000483069	0.00491088	0.00374737
BP	GO:0006096	12/909	81/18800	0.000494499	0.00501716	0.00382848
BP	GO:0002762	9/909	49/18800	0.000498135	0.0050342	0.00384148
BP	GO:0046850	9/909	49/18800	0.000498135	0.0050342	0.00384148
BP	GO:0002697	32/909	353/18800	0.000500241	0.00504557	0.00385015
BP	GO:0061077	11/909	70/18800	0.000502724	0.00506069	0.00386169
BP	GO:0010212	17/909	142/18800	0.000508975	0.00511361	0.00390207
BP	GO:0071496	29/909	309/18800	0.000516333	0.00515476	0.00393347
BP	GO:0050900	34/909	384/18800	0.000518866	0.00515476	0.00393347
BP	GO:0034109	13/909	93/18800	0.000520723	0.00515476	0.00393347
BP	GO:0070482	30/909	324/18800	0.000522148	0.00515476	0.00393347
BP	GO:0006570	5/909	15/18800	0.000522797	0.00515476	0.00393347
BP	GO:0046321	5/909	15/18800	0.000522797	0.00515476	0.00393347
BP	GO:0051791	5/909	15/18800	0.000522797	0.00515476	0.00393347
BP	GO:0060456	5/909	15/18800	0.000522797	0.00515476	0.00393347
BP	GO:0072378	5/909	15/18800	0.000522797	0.00515476	0.00393347
BP	GO:0045862	33/909	369/18800	0.000523092	0.00515476	0.00393347
BP	GO:0045785	38/909	446/18800	0.000529766	0.0052006	0.00396846
BP	GO:1903829	38/909	446/18800	0.000529766	0.0052006	0.00396846
BP	GO:0050708	25/909	252/18800	0.000546908	0.00535866	0.00408907
BP	GO:0006757	12/909	82/18800	0.000554252	0.00542029	0.00413609
BP	GO:0032148	7/909	31/18800	0.000572248	0.00557509	0.00425421
BP	GO:0070633	7/909	31/18800	0.000572248	0.00557509	0.00425421
BP	GO:0051223	41/909	495/18800	0.000575405	0.00559524	0.0042696
BP	GO:0014910	12/909	83/18800	0.000619956	0.00601708	0.00459149
BP	GO:0036315	6/909	23/18800	0.000624377	0.00603721	0.00460685
BP	GO:0045723	6/909	23/18800	0.000624377	0.00603721	0.00460685
BP	GO:0030330	11/909	72/18800	0.000643174	0.00619566	0.00472776
BP	GO:0050810	11/909	72/18800	0.000643174	0.00619566	0.00472776
BP	GO:0006865	17/909	145/18800	0.000648266	0.00623305	0.00475629
BP	GO:0007565	20/909	185/18800	0.000652161	0.0062588	0.00477594
BP	GO:0120178	8/909	41/18800	0.000667044	0.00638971	0.00487584
BP	GO:0071216	25/909	256/18800	0.00068898	0.00658757	0.00502682
BP	GO:0046718	17/909	146/18800	0.000701429	0.00665256	0.00507641
BP	GO:0106106	17/909	146/18800	0.000701429	0.00665256	0.00507641
BP	GO:0120161	17/909	146/18800	0.000701429	0.00665256	0.00507641
BP	GO:0021761	14/909	108/18800	0.000701509	0.00665256	0.00507641
BP	GO:0010669	7/909	32/18800	0.000702243	0.00665256	0.00507641
BP	GO:0006544	5/909	16/18800	0.000730316	0.00689312	0.00525997
BP	GO:0034375	5/909	16/18800	0.000730316	0.00689312	0.00525997
BP	GO:0071478	20/909	187/18800	0.000747389	0.00704133	0.00537307
BP	GO:0014074	16/909	134/18800	0.000756767	0.00711665	0.00543055
BP	GO:0014911	8/909	42/18800	0.00078955	0.0074114	0.00565546
BP	GO:0070841	6/909	24/18800	0.000798747	0.00748407	0.00571092
BP	GO:0000271	11/909	74/18800	0.000814841	0.00762099	0.00581539
BP	GO:0036314	7/909	33/18800	0.000854548	0.00796339	0.00607667
BP	GO:0070229	7/909	33/18800	0.000854548	0.00796339	0.00607667
BP	GO:0071222	22/909	217/18800	0.000860794	0.00800597	0.00610916
BP	GO:0002064	21/909	203/18800	0.000862229	0.00800597	0.00610916
BP	GO:0050673	37/909	443/18800	0.000899259	0.00827035	0.0063109
BP	GO:0030300	4/909	10/18800	0.000901957	0.00827035	0.0063109
BP	GO:0036109	4/909	10/18800	0.000901957	0.00827035	0.0063109
BP	GO:0042368	4/909	10/18800	0.000901957	0.00827035	0.0063109
BP	GO:0051006	4/909	10/18800	0.000901957	0.00827035	0.0063109
BP	GO:0070327	4/909	10/18800	0.000901957	0.00827035	0.0063109
BP	GO:0072203	4/909	10/18800	0.000901957	0.00827035	0.0063109
BP	GO:0043281	21/909	204/18800	0.00091856	0.00840761	0.00641564
BP	GO:0071347	14/909	111/18800	0.000923488	0.00843769	0.0064386
BP	GO:0046596	8/909	43/18800	0.000929495	0.00847752	0.006469
BP	GO:0010232	12/909	87/18800	0.000951782	0.00865011	0.00660069
BP	GO:0150104	12/909	87/18800	0.000951782	0.00865011	0.00660069
BP	GO:0006103	5/909	17/18800	0.000993693	0.00896764	0.00684299
BP	GO:0006577	5/909	17/18800	0.000993693	0.00896764	0.00684299
BP	GO:0009404	5/909	17/18800	0.000993693	0.00896764	0.00684299
BP	GO:0060192	5/909	17/18800	0.000993693	0.00896764	0.00684299
BP	GO:0009266	19/909	180/18800	0.00117237	0.0105616	0.00805928
BP	GO:2001236	17/909	153/18800	0.00118888	0.0106916	0.0081585
BP	GO:0015909	10/909	66/18800	0.00119618	0.0107385	0.00819429
BP	GO:0060740	6/909	26/18800	0.00125789	0.0112469	0.00858228
BP	GO:1903901	6/909	26/18800	0.00125789	0.0112469	0.00858228
BP	GO:2001243	13/909	102/18800	0.00125938	0.0112469	0.00858228
BP	GO:0010677	8/909	45/18800	0.00126877	0.0113111	0.00863126
BP	GO:0001678	17/909	154/18800	0.00127774	0.0113715	0.00867728
BP	GO:0046031	12/909	90/18800	0.00128792	0.0114423	0.00873134
BP	GO:0070555	16/909	141/18800	0.00131079	0.0116204	0.00886729
BP	GO:0009068	5/909	18/18800	0.00132153	0.0116204	0.00886729
BP	GO:0034433	5/909	18/18800	0.00132153	0.0116204	0.00886729
BP	GO:0034434	5/909	18/18800	0.00132153	0.0116204	0.00886729
BP	GO:0034435	5/909	18/18800	0.00132153	0.0116204	0.00886729
BP	GO:0071397	5/909	18/18800	0.00132153	0.0116204	0.00886729
BP	GO:0010332	9/909	56/18800	0.0013582	0.0118261	0.0090242
BP	GO:0006527	4/909	11/18800	0.00136331	0.0118261	0.0090242
BP	GO:0006547	4/909	11/18800	0.00136331	0.0118261	0.0090242
BP	GO:0007494	4/909	11/18800	0.00136331	0.0118261	0.0090242
BP	GO:0032000	4/909	11/18800	0.00136331	0.0118261	0.0090242
BP	GO:0061365	4/909	11/18800	0.00136331	0.0118261	0.0090242
BP	GO:0070778	4/909	11/18800	0.00136331	0.0118261	0.0090242
BP	GO:0071394	4/909	11/18800	0.00136331	0.0118261	0.0090242
BP	GO:1903037	30/909	344/18800	0.00136701	0.0118382	0.00903346
BP	GO:0050679	21/909	211/18800	0.00140908	0.012182	0.00929578
BP	GO:0014909	12/909	91/18800	0.00141971	0.0122328	0.00933456
BP	GO:0045638	12/909	91/18800	0.00141971	0.0122328	0.00933456
BP	GO:0019751	14/909	116/18800	0.00142397	0.012249	0.00934691
BP	GO:0042168	8/909	46/18800	0.00147184	0.0125773	0.00959741
BP	GO:0048806	8/909	46/18800	0.00147184	0.0125773	0.00959741
BP	GO:0010837	7/909	36/18800	0.00147191	0.0125773	0.00959741
BP	GO:0043516	7/909	36/18800	0.00147191	0.0125773	0.00959741
BP	GO:0048660	18/909	170/18800	0.00150674	0.012829	0.00978953
BP	GO:0014812	13/909	104/18800	0.00150778	0.012829	0.00978953
BP	GO:0046626	10/909	68/18800	0.00151135	0.012829	0.00978953
BP	GO:0061180	10/909	68/18800	0.00151135	0.012829	0.00978953
BP	GO:0071456	16/909	143/18800	0.00152101	0.0128897	0.00983583
BP	GO:0045446	14/909	117/18800	0.00154727	0.0130803	0.00998123
BP	GO:0030168	15/909	130/18800	0.00154858	0.0130803	0.00998123
BP	GO:0010758	6/909	27/18800	0.0015519	0.0130869	0.00998629
BP	GO:0021766	11/909	80/18800	0.00157092	0.0132255	0.0100921
BP	GO:0030856	17/909	157/18800	0.00157878	0.01327	0.010126
BP	GO:0044706	21/909	213/18800	0.00158485	0.0132993	0.0101484
BP	GO:0051592	16/909	144/18800	0.00163631	0.0137087	0.0104608
BP	GO:0006576	13/909	105/18800	0.00164645	0.0137713	0.0105085
BP	GO:0042742	31/909	364/18800	0.0016718	0.0139606	0.010653
BP	GO:0042220	8/909	47/18800	0.00169986	0.0141034	0.010762
BP	GO:0043616	8/909	47/18800	0.00169986	0.0141034	0.010762
BP	GO:0046717	8/909	47/18800	0.00169986	0.0141034	0.010762
BP	GO:1905953	8/909	47/18800	0.00169986	0.0141034	0.010762
BP	GO:0071219	22/909	229/18800	0.00173199	0.0143468	0.0109477
BP	GO:0031333	16/909	145/18800	0.00175886	0.0145226	0.0110818
BP	GO:0050729	16/909	145/18800	0.00175886	0.0145226	0.0110818
BP	GO:0031349	26/909	289/18800	0.00179772	0.0148197	0.0113086
BP	GO:0048659	18/909	173/18800	0.00183436	0.0150975	0.0115205
BP	GO:1903039	23/909	245/18800	0.00186489	0.0153243	0.0116936
BP	GO:0007162	27/909	305/18800	0.00187244	0.0153618	0.0117222
BP	GO:0006760	6/909	28/18800	0.00189539	0.015427	0.011772
BP	GO:0015740	6/909	28/18800	0.00189539	0.015427	0.011772
BP	GO:0042104	6/909	28/18800	0.00189539	0.015427	0.011772
BP	GO:0070723	6/909	28/18800	0.00189539	0.015427	0.011772
BP	GO:1903319	6/909	28/18800	0.00189539	0.015427	0.011772
BP	GO:0001867	4/909	12/18800	0.00196712	0.0157614	0.0120272
BP	GO:0006068	4/909	12/18800	0.00196712	0.0157614	0.0120272
BP	GO:0006568	4/909	12/18800	0.00196712	0.0157614	0.0120272
BP	GO:0006787	4/909	12/18800	0.00196712	0.0157614	0.0120272
BP	GO:0009086	4/909	12/18800	0.00196712	0.0157614	0.0120272
BP	GO:0033015	4/909	12/18800	0.00196712	0.0157614	0.0120272
BP	GO:0033629	4/909	12/18800	0.00196712	0.0157614	0.0120272
BP	GO:0070857	4/909	12/18800	0.00196712	0.0157614	0.0120272
BP	GO:0071285	4/909	12/18800	0.00196712	0.0157614	0.0120272
BP	GO:0097201	4/909	12/18800	0.00196712	0.0157614	0.0120272
BP	GO:0072524	7/909	38/18800	0.00204616	0.0163692	0.012491
BP	GO:0009749	19/909	189/18800	0.00207264	0.0165554	0.012633
BP	GO:0009110	5/909	20/18800	0.0022065	0.0175429	0.0133866
BP	GO:0031998	5/909	20/18800	0.0022065	0.0175429	0.0133866
BP	GO:0042359	5/909	20/18800	0.0022065	0.0175429	0.0133866
BP	GO:0023061	36/909	451/18800	0.00228668	0.0181498	0.0138497
BP	GO:0044703	20/909	205/18800	0.00229065	0.0181498	0.0138497
BP	GO:0010464	6/909	29/18800	0.00229343	0.0181498	0.0138497
BP	GO:0051701	19/909	191/18800	0.0023371	0.018467	0.0140918
BP	GO:0052126	18/909	177/18800	0.00236286	0.0186419	0.0142252
BP	GO:0042401	7/909	39/18800	0.00239141	0.0188383	0.0143751
BP	GO:0030857	8/909	50/18800	0.00255486	0.0200338	0.0152873
BP	GO:0052372	8/909	50/18800	0.00255486	0.0200338	0.0152873
BP	GO:2000107	8/909	50/18800	0.00255486	0.0200338	0.0152873
BP	GO:0009746	19/909	193/18800	0.00262935	0.0205866	0.0157091
BP	GO:0048872	25/909	282/18800	0.00265351	0.0207442	0.0158294
BP	GO:0036294	16/909	151/18800	0.00266671	0.0208157	0.015884
BP	GO:0030073	18/909	179/18800	0.00267161	0.0208223	0.015889
BP	GO:0009437	4/909	13/18800	0.00273341	0.0211121	0.0161101
BP	GO:0032536	4/909	13/18800	0.00273341	0.0211121	0.0161101
BP	GO:0042362	4/909	13/18800	0.00273341	0.0211121	0.0161101
BP	GO:0042363	4/909	13/18800	0.00273341	0.0211121	0.0161101
BP	GO:0046185	4/909	13/18800	0.00273341	0.0211121	0.0161101
BP	GO:0050667	4/909	13/18800	0.00273341	0.0211121	0.0161101
BP	GO:0071480	6/909	30/18800	0.00275125	0.0212181	0.016191
BP	GO:0050870	21/909	223/18800	0.00277016	0.0212962	0.0162506
BP	GO:0009309	7/909	40/18800	0.00277982	0.0212962	0.0162506
BP	GO:1902105	25/909	283/18800	0.00278121	0.0212962	0.0162506
BP	GO:0072111	5/909	21/18800	0.00278208	0.0212962	0.0162506
BP	GO:0150146	5/909	21/18800	0.00278208	0.0212962	0.0162506
BP	GO:0002443	36/909	457/18800	0.00284734	0.0217633	0.0166071
BP	GO:0071453	17/909	166/18800	0.00286205	0.0218433	0.0166681
BP	GO:0046470	10/909	74/18800	0.00287951	0.021944	0.0167449
BP	GO:0006111	8/909	51/18800	0.0029043	0.0220675	0.0168392
BP	GO:0045912	8/909	51/18800	0.0029043	0.0220675	0.0168392
BP	GO:0006165	12/909	99/18800	0.00292743	0.0222105	0.0169483
BP	GO:0009185	13/909	112/18800	0.00294202	0.0222883	0.0170076
BP	GO:0055006	11/909	87/18800	0.00309385	0.0234041	0.0178591
BP	GO:0006767	9/909	63/18800	0.00314133	0.0236589	0.0180535
BP	GO:0046173	9/909	63/18800	0.00314133	0.0236589	0.0180535
BP	GO:0048002	9/909	63/18800	0.00314133	0.0236589	0.0180535
BP	GO:0003333	12/909	100/18800	0.00318399	0.0239101	0.0182452
BP	GO:0046939	12/909	100/18800	0.00318399	0.0239101	0.0182452
BP	GO:0010463	7/909	41/18800	0.00321481	0.0241064	0.018395
BP	GO:0072525	6/909	31/18800	0.00327421	0.0245161	0.0187076
BP	GO:0006636	8/909	52/18800	0.00328987	0.0245975	0.0187698
BP	GO:0046849	11/909	88/18800	0.00338518	0.0252368	0.0192576
BP	GO:0051262	11/909	88/18800	0.00338518	0.0252368	0.0192576
BP	GO:0051702	12/909	101/18800	0.00345842	0.0256745	0.0195916
BP	GO:0016137	5/909	22/18800	0.00345887	0.0256745	0.0195916
BP	GO:0044321	5/909	22/18800	0.00345887	0.0256745	0.0195916
BP	GO:0050678	31/909	382/18800	0.00348818	0.0258547	0.0197291
BP	GO:0032507	9/909	64/18800	0.00350207	0.0259204	0.0197792
BP	GO:0072331	17/909	170/18800	0.00366228	0.0267111	0.0203826
BP	GO:0006586	4/909	14/18800	0.0036816	0.0267111	0.0203826
BP	GO:0006596	4/909	14/18800	0.0036816	0.0267111	0.0203826
BP	GO:0009071	4/909	14/18800	0.0036816	0.0267111	0.0203826
BP	GO:0009158	4/909	14/18800	0.0036816	0.0267111	0.0203826
BP	GO:0009159	4/909	14/18800	0.0036816	0.0267111	0.0203826
BP	GO:0010867	4/909	14/18800	0.0036816	0.0267111	0.0203826
BP	GO:0019755	4/909	14/18800	0.0036816	0.0267111	0.0203826
BP	GO:0042182	4/909	14/18800	0.0036816	0.0267111	0.0203826
BP	GO:0072531	4/909	14/18800	0.0036816	0.0267111	0.0203826
BP	GO:1901160	4/909	14/18800	0.0036816	0.0267111	0.0203826
BP	GO:1901678	4/909	14/18800	0.0036816	0.0267111	0.0203826
BP	GO:1901857	4/909	14/18800	0.0036816	0.0267111	0.0203826
BP	GO:1902947	4/909	14/18800	0.0036816	0.0267111	0.0203826
BP	GO:0061138	18/909	185/18800	0.00380647	0.0275781	0.0210442
BP	GO:0042446	9/909	65/18800	0.00389455	0.028137	0.0214707
BP	GO:1905330	9/909	65/18800	0.00389455	0.028137	0.0214707
BP	GO:0031668	22/909	245/18800	0.00397841	0.0287026	0.0219022
BP	GO:0009135	12/909	103/18800	0.00406451	0.0292418	0.0223137
BP	GO:0009179	12/909	103/18800	0.00406451	0.0292418	0.0223137
BP	GO:0042440	10/909	78/18800	0.00424309	0.0303369	0.0231494
BP	GO:0002053	5/909	23/18800	0.00424622	0.0303369	0.0231494
BP	GO:0008211	5/909	23/18800	0.00424622	0.0303369	0.0231494
BP	GO:0030194	5/909	23/18800	0.00424622	0.0303369	0.0231494
BP	GO:1900048	5/909	23/18800	0.00424622	0.0303369	0.0231494
BP	GO:0051260	18/909	187/18800	0.00426352	0.0304182	0.0232114
BP	GO:0002761	13/909	117/18800	0.0043012	0.0306446	0.0233841
BP	GO:0045940	6/909	33/18800	0.00453735	0.0322823	0.0246339
BP	GO:0043470	8/909	55/18800	0.00468798	0.033262	0.0253815
BP	GO:1905517	8/909	55/18800	0.00468798	0.033262	0.0253815
BP	GO:0009267	16/909	160/18800	0.0047306	0.0335182	0.0255769
BP	GO:0006206	4/909	15/18800	0.00483026	0.0338053	0.025796
BP	GO:0009111	4/909	15/18800	0.00483026	0.0338053	0.025796
BP	GO:0010839	4/909	15/18800	0.00483026	0.0338053	0.025796
BP	GO:0045725	4/909	15/18800	0.00483026	0.0338053	0.025796
BP	GO:0055091	4/909	15/18800	0.00483026	0.0338053	0.025796
BP	GO:0070365	4/909	15/18800	0.00483026	0.0338053	0.025796
BP	GO:0070885	4/909	15/18800	0.00483026	0.0338053	0.025796
BP	GO:0106057	4/909	15/18800	0.00483026	0.0338053	0.025796
BP	GO:1904251	4/909	15/18800	0.00483026	0.0338053	0.025796
BP	GO:0070374	20/909	220/18800	0.00511839	0.0356788	0.0272257
BP	GO:0060840	12/909	106/18800	0.0051306	0.0356788	0.0272257
BP	GO:0009162	5/909	24/18800	0.00515345	0.0356788	0.0272257
BP	GO:0030539	5/909	24/18800	0.00515345	0.0356788	0.0272257
BP	GO:0035994	5/909	24/18800	0.00515345	0.0356788	0.0272257
BP	GO:0048745	5/909	24/18800	0.00515345	0.0356788	0.0272257
BP	GO:0050820	5/909	24/18800	0.00515345	0.0356788	0.0272257
BP	GO:0120255	5/909	24/18800	0.00515345	0.0356788	0.0272257
BP	GO:0048511	25/909	297/18800	0.00519127	0.0358924	0.0273886
BP	GO:0090092	23/909	267/18800	0.00544378	0.0375876	0.0286822
BP	GO:0046006	7/909	45/18800	0.00549131	0.0378143	0.0288552
BP	GO:0060612	7/909	45/18800	0.00549131	0.0378143	0.0288552
BP	GO:0045445	10/909	81/18800	0.00556544	0.0382225	0.0291667
BP	GO:0055013	10/909	81/18800	0.00556544	0.0382225	0.0291667
BP	GO:0045444	21/909	237/18800	0.00561321	0.0384991	0.0293777
BP	GO:0015807	9/909	69/18800	0.00581936	0.039754	0.0303354
BP	GO:0033344	9/909	69/18800	0.00581936	0.039754	0.0303354
BP	GO:0070527	9/909	69/18800	0.00581936	0.039754	0.0303354
BP	GO:0046456	8/909	57/18800	0.0058467	0.039835	0.0303971
BP	GO:0070228	8/909	57/18800	0.0058467	0.039835	0.0303971
BP	GO:0031647	25/909	300/18800	0.00588749	0.0400599	0.0305687
BP	GO:0045637	19/909	208/18800	0.00594916	0.040426	0.0308481
BP	GO:0048661	11/909	95/18800	0.00609265	0.0413449	0.0315493
BP	GO:0014902	13/909	122/18800	0.00612664	0.0413449	0.0315493
BP	GO:0000038	6/909	35/18800	0.00612688	0.0413449	0.0315493
BP	GO:0033280	6/909	35/18800	0.00612688	0.0413449	0.0315493
BP	GO:0042558	6/909	35/18800	0.00612688	0.0413449	0.0315493
BP	GO:0009081	5/909	25/18800	0.00618972	0.0413449	0.0315493
BP	GO:0034114	5/909	25/18800	0.00618972	0.0413449	0.0315493
BP	GO:0045662	5/909	25/18800	0.00618972	0.0413449	0.0315493
BP	GO:1900078	5/909	25/18800	0.00618972	0.0413449	0.0315493
BP	GO:0034638	4/909	16/18800	0.00619691	0.0413449	0.0315493
BP	GO:0050872	4/909	16/18800	0.00619691	0.0413449	0.0315493
BP	GO:0051044	4/909	16/18800	0.00619691	0.0413449	0.0315493
BP	GO:0070875	4/909	16/18800	0.00619691	0.0413449	0.0315493
BP	GO:0071391	4/909	16/18800	0.00619691	0.0413449	0.0315493
BP	GO:0071260	9/909	70/18800	0.00639899	0.0426378	0.0325359
BP	GO:0009408	12/909	109/18800	0.00640831	0.0426447	0.0325411
BP	GO:0009306	28/909	350/18800	0.00644299	0.0428201	0.032675
BP	GO:0060395	10/909	83/18800	0.00661209	0.0438872	0.0334893
BP	GO:0035592	28/909	351/18800	0.00668997	0.0443469	0.0338401
BP	GO:0070371	27/909	335/18800	0.00670461	0.0443868	0.0338705
BP	GO:0007178	29/909	368/18800	0.00690212	0.0456356	0.0348235
BP	GO:0019884	7/909	47/18800	0.0070025	0.0460544	0.035143
BP	GO:0043618	7/909	47/18800	0.0070025	0.0460544	0.035143
BP	GO:2000378	7/909	47/18800	0.0070025	0.0460544	0.035143
BP	GO:0043254	31/909	401/18800	0.00700454	0.0460544	0.035143
BP	GO:0002688	13/909	124/18800	0.00701023	0.0460544	0.035143
BP	GO:0051881	9/909	71/18800	0.00702196	0.0460727	0.035157
BP	GO:0030851	6/909	36/18800	0.00705788	0.0462493	0.0352917
BP	GO:0006457	19/909	212/18800	0.00726027	0.0475151	0.0362576
BP	GO:0002253	30/909	386/18800	0.00734344	0.0479496	0.0365892
BP	GO:0002026	5/909	26/18800	0.00736396	0.0479496	0.0365892
BP	GO:0009435	5/909	26/18800	0.00736396	0.0479496	0.0365892
BP	GO:0034377	5/909	26/18800	0.00736396	0.0479496	0.0365892
BP	GO:0050867	33/909	436/18800	0.00750917	0.0488333	0.0372635
BP	GO:0031669	19/909	213/18800	0.00762225	0.0494437	0.0377293
BP	GO:0034764	19/909	213/18800	0.00762225	0.0494437	0.0377293
BP	GO:0051251	29/909	371/18800	0.00769092	0.0497637	0.0379735
BP	GO:1903706	29/909	371/18800	0.00769092	0.0497637	0.0379735
BP	GO:0002544	4/909	17/18800	0.0077979	0.0501255	0.0382496
BP	GO:0020027	4/909	17/18800	0.0077979	0.0501255	0.0382496
BP	GO:0055089	4/909	17/18800	0.0077979	0.0501255	0.0382496
BP	GO:0090083	4/909	17/18800	0.0077979	0.0501255	0.0382496
BP	GO:0090399	4/909	17/18800	0.0077979	0.0501255	0.0382496
BP	GO:2000106	10/909	85/18800	0.00780531	0.0501255	0.0382496
BP	GO:0050798	7/909	48/18800	0.00786429	0.0504413	0.0384905
BP	GO:0002696	32/909	421/18800	0.00790245	0.0506229	0.0386292
BP	GO:0061448	22/909	260/18800	0.00791598	0.0506299	0.0386345
BP	GO:0072073	14/909	140/18800	0.00792323	0.0506299	0.0386345
BP	GO:0019731	8/909	60/18800	0.0079773	0.0509122	0.0388499
BP	GO:0001763	18/909	199/18800	0.00804926	0.0512443	0.0391033
BP	GO:0031032	18/909	199/18800	0.00804926	0.0512443	0.0391033
BP	GO:0046627	6/909	37/18800	0.008087	0.0512941	0.0391413
BP	GO:0051084	6/909	37/18800	0.008087	0.0512941	0.0391413
BP	GO:1903580	6/909	37/18800	0.008087	0.0512941	0.0391413
BP	GO:0003281	9/909	73/18800	0.00840606	0.0531867	0.0405855
BP	GO:0150076	9/909	73/18800	0.00840606	0.0531867	0.0405855
BP	GO:0002687	14/909	141/18800	0.0084179	0.0531962	0.0405927
BP	GO:0034103	10/909	86/18800	0.00846088	0.0534022	0.0407499
BP	GO:0010884	5/909	27/18800	0.00868488	0.0547488	0.0417775
BP	GO:0050863	27/909	342/18800	0.00872145	0.0549121	0.0419021
BP	GO:0030099	30/909	391/18800	0.00873363	0.0549215	0.0419093
BP	GO:0030850	7/909	49/18800	0.00880181	0.0552827	0.0421849
BP	GO:0010563	33/909	441/18800	0.00883118	0.0553995	0.042274
BP	GO:0021537	21/909	247/18800	0.00885586	0.0554866	0.0423405
BP	GO:0071692	28/909	359/18800	0.00896257	0.0560869	0.0427986
BP	GO:0098742	23/909	279/18800	0.00908587	0.0567895	0.0433347
BP	GO:1902903	29/909	376/18800	0.00917044	0.0571843	0.043636
BP	GO:0070988	9/909	74/18800	0.00917128	0.0571843	0.043636
BP	GO:0002478	6/909	38/18800	0.00921966	0.0573469	0.0437601
BP	GO:1902229	6/909	38/18800	0.00921966	0.0573469	0.0437601
BP	GO:0032944	20/909	233/18800	0.00947346	0.0586845	0.0447807
BP	GO:0033002	20/909	233/18800	0.00947346	0.0586845	0.0447807
BP	GO:0045732	20/909	233/18800	0.00947346	0.0586845	0.0447807
BP	GO:2001056	14/909	143/18800	0.00948033	0.0586845	0.0447807
BP	GO:0000041	11/909	101/18800	0.00956384	0.059014	0.0450322
BP	GO:0002693	4/909	18/18800	0.00964829	0.059014	0.0450322
BP	GO:0003159	4/909	18/18800	0.00964829	0.059014	0.0450322
BP	GO:0006595	4/909	18/18800	0.00964829	0.059014	0.0450322
BP	GO:0009125	4/909	18/18800	0.00964829	0.059014	0.0450322
BP	GO:0010759	4/909	18/18800	0.00964829	0.059014	0.0450322
BP	GO:0044320	4/909	18/18800	0.00964829	0.059014	0.0450322
BP	GO:0060644	4/909	18/18800	0.00964829	0.059014	0.0450322
BP	GO:0061154	4/909	18/18800	0.00964829	0.059014	0.0450322
BP	GO:0072077	4/909	18/18800	0.00964829	0.059014	0.0450322
BP	GO:0001101	13/909	129/18800	0.00966383	0.0590389	0.0450512
BP	GO:0007292	15/909	158/18800	0.00972581	0.0593471	0.0452863
BP	GO:0007548	23/909	281/18800	0.00985143	0.0600424	0.0458169
BP	GO:0006140	10/909	88/18800	0.00989799	0.0602547	0.0459789
BP	GO:0070227	9/909	75/18800	0.00998801	0.0606592	0.0462876
BP	GO:0120192	9/909	75/18800	0.00998801	0.0606592	0.0462876
BP	GO:0014072	5/909	28/18800	0.0101609	0.0612749	0.0467574
BP	GO:0019359	5/909	28/18800	0.0101609	0.0612749	0.0467574
BP	GO:0019363	5/909	28/18800	0.0101609	0.0612749	0.0467574
BP	GO:0042402	5/909	28/18800	0.0101609	0.0612749	0.0467574
BP	GO:0043278	5/909	28/18800	0.0101609	0.0612749	0.0467574
BP	GO:0090025	5/909	28/18800	0.0101609	0.0612749	0.0467574
BP	GO:0015914	11/909	102/18800	0.0102664	0.0617643	0.0471308
BP	GO:0050792	15/909	159/18800	0.0102752	0.0617643	0.0471308
BP	GO:0009132	13/909	130/18800	0.010278	0.0617643	0.0471308
BP	GO:0014904	6/909	39/18800	0.0104612	0.0618355	0.0471852
BP	GO:0032570	6/909	39/18800	0.0104612	0.0618355	0.0471852
BP	GO:0045823	6/909	39/18800	0.0104612	0.0618355	0.0471852
BP	GO:0097242	6/909	39/18800	0.0104612	0.0618355	0.0471852
BP	GO:1900077	6/909	39/18800	0.0104612	0.0618355	0.0471852
BP	GO:0000098	3/909	10/18800	0.0104702	0.0618355	0.0471852
BP	GO:0010968	3/909	10/18800	0.0104702	0.0618355	0.0471852
BP	GO:0014848	3/909	10/18800	0.0104702	0.0618355	0.0471852
BP	GO:0015791	3/909	10/18800	0.0104702	0.0618355	0.0471852
BP	GO:0030388	3/909	10/18800	0.0104702	0.0618355	0.0471852
BP	GO:0035999	3/909	10/18800	0.0104702	0.0618355	0.0471852
BP	GO:0060068	3/909	10/18800	0.0104702	0.0618355	0.0471852
BP	GO:0090184	3/909	10/18800	0.0104702	0.0618355	0.0471852
BP	GO:1902224	3/909	10/18800	0.0104702	0.0618355	0.0471852
BP	GO:1903027	3/909	10/18800	0.0104702	0.0618355	0.0471852
BP	GO:0015800	8/909	63/18800	0.0106433	0.0627855	0.0479101
BP	GO:0044070	10/909	89/18800	0.0106828	0.0628744	0.047978
BP	GO:1903578	10/909	89/18800	0.0106828	0.0628744	0.047978
BP	GO:0009409	7/909	51/18800	0.0109188	0.0640502	0.0488752
BP	GO:0060688	7/909	51/18800	0.0109188	0.0640502	0.0488752
BP	GO:0035265	16/909	175/18800	0.0109199	0.0640502	0.0488752
BP	GO:1901796	11/909	103/18800	0.0110079	0.064493	0.0492131
CC	GO:0072562	51/926	147/19594	9.845e-31	5.10955e-28	4.41471e-28
CC	GO:0062023	64/926	429/19594	2.37566e-16	6.16484e-14	5.32649e-14
CC	GO:0034364	16/926	27/19594	4.36017e-15	7.5431e-13	6.51731e-13
CC	GO:0034774	51/926	322/19594	2.53345e-14	3.28715e-12	2.84013e-12
CC	GO:0060205	51/926	325/19594	3.69743e-14	3.83793e-12	3.31601e-12
CC	GO:0031983	51/926	327/19594	4.74365e-14	4.10326e-12	3.54526e-12
CC	GO:0034358	17/926	36/19594	9.32868e-14	6.05198e-12	5.22897e-12
CC	GO:1990777	17/926	36/19594	9.32868e-14	6.05198e-12	5.22897e-12
CC	GO:0032994	17/926	39/19594	4.84052e-13	2.79137e-11	2.41177e-11
CC	GO:0031091	20/926	91/19594	6.80169e-09	3.53007e-07	3.05002e-07
CC	GO:0005788	40/926	311/19594	8.98499e-09	3.96039e-07	3.42181e-07
CC	GO:0031093	17/926	67/19594	9.15697e-09	3.96039e-07	3.42181e-07
CC	GO:0016323	30/926	226/19594	3.22002e-07	1.21847e-05	1.05277e-05
CC	GO:0009925	32/926	251/19594	3.33275e-07	1.21847e-05	1.05277e-05
CC	GO:0005782	13/926	50/19594	3.75636e-07	1.21847e-05	1.05277e-05
CC	GO:0031907	13/926	50/19594	3.75636e-07	1.21847e-05	1.05277e-05
CC	GO:0045178	33/926	269/19594	5.35753e-07	1.63562e-05	1.41319e-05
CC	GO:0045177	44/926	424/19594	8.91986e-07	2.57189e-05	2.22214e-05
CC	GO:0031089	7/926	14/19594	1.31937e-06	3.60396e-05	3.11385e-05
CC	GO:0034361	8/926	20/19594	1.83013e-06	4.52304e-05	3.90795e-05
CC	GO:0034385	8/926	20/19594	1.83013e-06	4.52304e-05	3.90795e-05
CC	GO:0045121	36/926	326/19594	2.09966e-06	4.95328e-05	4.27968e-05
CC	GO:0098857	36/926	327/19594	2.25501e-06	5.08848e-05	4.39649e-05
CC	GO:0005777	20/926	141/19594	1.07206e-05	0.00022256	0.000192294
CC	GO:0042579	20/926	141/19594	1.07206e-05	0.00022256	0.000192294
CC	GO:0042627	6/926	13/19594	1.41297e-05	0.00028205	0.000243694
CC	GO:0042827	7/926	21/19594	3.33995e-05	0.000642013	0.000554706
CC	GO:0016324	35/926	358/19594	4.0588e-05	0.000752328	0.000650019
CC	GO:0071682	7/926	23/19594	6.48081e-05	0.00115984	0.00100211
CC	GO:0042611	7/926	25/19594	0.000116967	0.00202352	0.00174834
CC	GO:0034362	5/926	12/19594	0.000139832	0.00230251	0.00198939
CC	GO:0005759	41/926	473/19594	0.000141966	0.00230251	0.00198939
CC	GO:0005811	14/926	100/19594	0.000251691	0.00395842	0.00342011
CC	GO:0000164	5/926	15/19594	0.000470818	0.0071869	0.00620955
CC	GO:0035580	10/926	62/19594	0.000608532	0.00902366	0.00779653
CC	GO:0046930	6/926	26/19594	0.00111811	0.0161194	0.0139273
CC	GO:0030016	22/926	228/19594	0.00123148	0.0171027	0.0147769
CC	GO:0034663	4/926	11/19594	0.00125222	0.0171027	0.0147769
CC	GO:0043292	22/926	238/19594	0.00212732	0.0283098	0.0244599
CC	GO:0009897	35/926	455/19594	0.00330595	0.0428947	0.0370615
CC	GO:0016528	10/926	78/19594	0.00361469	0.0453627	0.0391938
CC	GO:0005796	12/926	104/19594	0.00367097	0.0453627	0.0391938
CC	GO:1904724	8/926	55/19594	0.00408944	0.0493586	0.0426463
CC	GO:0097440	4/926	15/19594	0.00445222	0.052516	0.0453743
CC	GO:0030017	19/926	209/19594	0.00493986	0.0569731	0.0492253
MF	GO:0004497	32/899	103/18410	1.02236e-17	9.27285e-15	7.39331e-15
MF	GO:0016712	20/899	40/18410	2.63691e-16	1.19584e-13	9.53452e-14
MF	GO:0016705	39/899	177/18410	1.27351e-15	3.36132e-13	2.68001e-13
MF	GO:0008395	19/899	38/18410	1.48239e-15	3.36132e-13	2.68001e-13
MF	GO:0020037	34/899	139/18410	3.14879e-15	5.71191e-13	4.55415e-13
MF	GO:0046906	34/899	149/18410	2.88651e-14	4.36344e-12	3.47901e-12
MF	GO:0016614	32/899	140/18410	1.57732e-13	2.04376e-11	1.6295e-11
MF	GO:0070330	14/899	25/18410	1.07064e-12	1.21384e-10	9.67802e-11
MF	GO:0005506	32/899	151/18410	1.43502e-12	1.44618e-10	1.15305e-10
MF	GO:0016709	17/899	43/18410	5.58357e-12	5.06429e-10	4.0378e-10
MF	GO:0019842	30/899	148/18410	2.35893e-11	1.94505e-09	1.5508e-09
MF	GO:0030414	34/899	187/18410	2.67193e-11	2.01953e-09	1.61019e-09
MF	GO:0004867	24/899	98/18410	3.6473e-11	2.54469e-09	2.0289e-09
MF	GO:0004866	33/899	180/18410	4.15475e-11	2.61201e-09	2.08257e-09
MF	GO:0004857	52/899	390/18410	4.31975e-11	2.61201e-09	2.08257e-09
MF	GO:0016616	27/899	128/18410	9.01456e-11	5.11013e-09	4.07434e-09
MF	GO:0061135	33/899	194/18410	3.24756e-10	1.73267e-08	1.38147e-08
MF	GO:0008391	11/899	21/18410	7.97165e-10	4.01682e-08	3.20264e-08
MF	GO:0031406	30/899	173/18410	1.28614e-09	6.13961e-08	4.89516e-08
MF	GO:0043177	26/899	141/18410	4.24166e-09	1.92359e-07	1.5337e-07
MF	GO:0030170	16/899	55/18410	4.53002e-09	1.95654e-07	1.55996e-07
MF	GO:0070279	16/899	56/18410	6.05694e-09	2.49711e-07	1.99097e-07
MF	GO:0061134	34/899	230/18410	7.6249e-09	3.00686e-07	2.3974e-07
MF	GO:0008392	9/899	17/18410	2.58906e-08	9.78449e-07	7.80124e-07
MF	GO:0033293	18/899	81/18410	5.23188e-08	1.89813e-06	1.51339e-06
MF	GO:0033218	46/899	402/18410	7.26672e-08	2.53497e-06	2.02115e-06
MF	GO:0016620	12/899	38/18410	1.42598e-07	4.79025e-06	3.8193e-06
MF	GO:0019825	12/899	39/18410	1.96868e-07	6.37713e-06	5.08453e-06
MF	GO:0004032	7/899	12/18410	4.13061e-07	1.29188e-05	1.03003e-05
MF	GO:0005539	31/899	234/18410	4.31352e-07	1.30412e-05	1.03978e-05
MF	GO:0016627	14/899	59/18410	6.75141e-07	1.97533e-05	1.57495e-05
MF	GO:1901681	33/899	267/18410	9.20656e-07	2.60948e-05	2.08056e-05
MF	GO:0016903	12/899	46/18410	1.42776e-06	3.90426e-05	3.1129e-05
MF	GO:0005496	18/899	100/18410	1.46356e-06	3.90426e-05	3.1129e-05
MF	GO:0016408	8/899	20/18410	2.33573e-06	6.05288e-05	4.82601e-05
MF	GO:0016747	28/899	218/18410	2.86361e-06	7.2147e-05	5.75234e-05
MF	GO:0016829	26/899	195/18410	3.20849e-06	7.86513e-05	6.27092e-05
MF	GO:0030246	32/899	270/18410	3.33411e-06	7.95799e-05	6.34497e-05
MF	GO:0046943	23/899	164/18410	4.98015e-06	0.000113093	9.017e-05
MF	GO:0032052	6/899	11/18410	4.98757e-06	0.000113093	9.017e-05
MF	GO:0005342	23/899	165/18410	5.5248e-06	0.000122219	9.74464e-05
MF	GO:0016628	9/899	29/18410	6.27261e-06	0.000135459	0.000108002
MF	GO:0008106	8/899	23/18410	7.97487e-06	0.000164391	0.00013107
MF	GO:0008483	8/899	23/18410	7.97487e-06	0.000164391	0.00013107
MF	GO:0055102	7/899	17/18410	8.17544e-06	0.00016478	0.000131381
MF	GO:0004033	9/899	30/18410	8.57426e-06	0.000169062	0.000134794
MF	GO:0016746	29/899	244/18410	8.98847e-06	0.000173458	0.0001383
MF	GO:0016769	8/899	24/18410	1.14517e-05	0.000216389	0.000172528
MF	GO:0047834	7/899	18/18410	1.28145e-05	0.000236855	0.000188846
MF	GO:0016597	12/899	56/18410	1.30571e-05	0.000236855	0.000188846
MF	GO:0016209	15/899	85/18410	1.39104e-05	0.000247388	0.000197244
MF	GO:0030247	8/899	25/18410	1.61222e-05	0.000281208	0.00022421
MF	GO:0016229	9/899	34/18410	2.6356e-05	0.000451036	0.000359614
MF	GO:0016405	8/899	27/18410	3.03319e-05	0.000509463	0.000406199
MF	GO:0005319	21/899	159/18410	3.19467e-05	0.00052683	0.000420045
MF	GO:1901618	11/899	52/18410	3.39395e-05	0.000549698	0.000438278
MF	GO:0008401	5/899	10/18410	5.63398e-05	0.000874209	0.000697013
MF	GO:0018455	5/899	10/18410	5.63398e-05	0.000874209	0.000697013
MF	GO:0000062	7/899	22/18410	5.78308e-05	0.000874209	0.000697013
MF	GO:0015645	7/899	22/18410	5.78308e-05	0.000874209	0.000697013
MF	GO:0008201	21/899	168/18410	7.24518e-05	0.00107728	0.00085892
MF	GO:1901567	7/899	23/18410	7.96427e-05	0.0011651	0.00092894
MF	GO:0016878	8/899	31/18410	9.05746e-05	0.00130399	0.00103968
MF	GO:0005504	10/899	49/18410	0.000106097	0.00148047	0.00118039
MF	GO:0008009	10/899	49/18410	0.000106097	0.00148047	0.00118039
MF	GO:0016810	17/899	126/18410	0.000135157	0.00185738	0.00148091
MF	GO:0120227	7/899	25/18410	0.000143343	0.00194048	0.00154716
MF	GO:0015294	15/899	104/18410	0.000155648	0.00207607	0.00165527
MF	GO:0004745	6/899	19/18410	0.000209062	0.00274811	0.00219109
MF	GO:0004859	5/899	13/18410	0.000254419	0.00325011	0.00259134
MF	GO:0072582	5/899	13/18410	0.000254419	0.00325011	0.00259134
MF	GO:0042562	13/899	87/18410	0.000294619	0.00371138	0.00295911
MF	GO:0015125	6/899	21/18410	0.000384475	0.00477697	0.00380871
MF	GO:0038024	12/899	79/18410	0.000427234	0.00523651	0.00417511
MF	GO:0005343	7/899	30/18410	0.000490341	0.00585183	0.00466571
MF	GO:0033764	7/899	30/18410	0.000490341	0.00585183	0.00466571
MF	GO:0005416	6/899	22/18410	0.000506967	0.00597167	0.00476126
MF	GO:0008028	10/899	59/18410	0.00052173	0.00606679	0.0048371
MF	GO:0042277	30/899	322/18410	0.000552425	0.0063424	0.00505684
MF	GO:0042379	11/899	71/18410	0.000617878	0.00700519	0.00558529
MF	GO:0015293	17/899	144/18410	0.000667902	0.00747885	0.00596295
MF	GO:0015370	11/899	72/18410	0.000697698	0.00771722	0.006153
MF	GO:0016877	8/899	41/18410	0.000711612	0.00777629	0.00620009
MF	GO:0051287	9/899	51/18410	0.000725978	0.00783883	0.00624996
MF	GO:0015171	12/899	84/18410	0.000754324	0.00787294	0.00627715
MF	GO:0004030	5/899	16/18410	0.000763857	0.00787294	0.00627715
MF	GO:0005283	5/899	16/18410	0.000763857	0.00787294	0.00627715
MF	GO:0060229	5/899	16/18410	0.000763857	0.00787294	0.00627715
MF	GO:0016702	6/899	24/18410	0.000841142	0.00857209	0.00683459
MF	GO:0004252	19/899	174/18410	0.000875231	0.00882038	0.00703256
MF	GO:0008172	4/899	10/18410	0.000936118	0.0092289	0.00735827
MF	GO:0015643	4/899	10/18410	0.000936118	0.0092289	0.00735827
MF	GO:0052689	17/899	149/18410	0.000984057	0.0095972	0.00765192
MF	GO:0005324	5/899	17/18410	0.00103891	0.0100244	0.00799253
MF	GO:0016701	6/899	25/18410	0.0010615	0.0101345	0.00808033
MF	GO:0015020	7/899	34/18410	0.00109293	0.0102566	0.00817764
MF	GO:0008236	20/899	191/18410	0.0010969	0.0102566	0.00817764
MF	GO:0016407	12/899	88/18410	0.00114746	0.0106199	0.00846732
MF	GO:0004303	5/899	18/18410	0.00138112	0.0122811	0.00979182
MF	GO:0030169	5/899	18/18410	0.00138112	0.0122811	0.00979182
MF	GO:0042834	5/899	18/18410	0.00138112	0.0122811	0.00979182
MF	GO:0045236	5/899	18/18410	0.00138112	0.0122811	0.00979182
MF	GO:0017171	20/899	195/18410	0.00141373	0.0123352	0.00983491
MF	GO:0030283	4/899	11/18410	0.0014144	0.0123352	0.00983491
MF	GO:0016835	11/899	79/18410	0.00153085	0.0132236	0.0105433
MF	GO:0042056	7/899	36/18410	0.0015579	0.0132918	0.0105977
MF	GO:0022853	24/899	254/18410	0.00156806	0.0132918	0.0105977
MF	GO:0015291	23/899	240/18410	0.00161553	0.0135675	0.0108175
MF	GO:0005044	8/899	47/18410	0.00180888	0.015008	0.011966
MF	GO:0016811	10/899	69/18410	0.00182016	0.015008	0.011966
MF	GO:0005527	4/899	12/18410	0.00204004	0.0165207	0.013172
MF	GO:0046790	4/899	12/18410	0.00204004	0.0165207	0.013172
MF	GO:0005501	7/899	38/18410	0.00216391	0.0172164	0.0137267
MF	GO:0019840	7/899	38/18410	0.00216391	0.0172164	0.0137267
MF	GO:0048029	10/899	71/18410	0.00226446	0.0178597	0.0142397
MF	GO:0051787	6/899	29/18410	0.00241023	0.0186845	0.0148973
MF	GO:0070325	6/899	29/18410	0.00241023	0.0186845	0.0148973
MF	GO:0002020	15/899	136/18410	0.00266124	0.0203536	0.0162281
MF	GO:0015179	9/899	61/18410	0.00267951	0.0203536	0.0162281
MF	GO:0005125	22/899	235/18410	0.00269874	0.0203536	0.0162281
MF	GO:0016830	8/899	50/18410	0.00271531	0.0203536	0.0162281
MF	GO:0042910	6/899	30/18410	0.00289021	0.021487	0.0171318
MF	GO:0031210	6/899	31/18410	0.00343819	0.0249475	0.0198908
MF	GO:0071813	6/899	31/18410	0.00343819	0.0249475	0.0198908
MF	GO:0071814	6/899	31/18410	0.00343819	0.0249475	0.0198908
MF	GO:0017046	8/899	52/18410	0.00349359	0.0251483	0.020051
MF	GO:0004602	5/899	22/18410	0.00360907	0.0255737	0.0203901
MF	GO:0005158	5/899	22/18410	0.00360907	0.0255737	0.0203901
MF	GO:0016836	9/899	64/18410	0.00373713	0.0262758	0.0209499
MF	GO:0005313	4/899	14/18410	0.00381514	0.0264148	0.0210607
MF	GO:0044594	4/899	14/18410	0.00381514	0.0264148	0.0210607
MF	GO:0008374	8/899	53/18410	0.00394237	0.0270888	0.0215981
MF	GO:0008514	18/899	186/18410	0.00445849	0.0302781	0.024141
MF	GO:0044183	7/899	43/18410	0.00447328	0.0302781	0.024141
MF	GO:0004029	4/899	15/18410	0.00500355	0.0331257	0.0264114
MF	GO:0004467	4/899	15/18410	0.00500355	0.0331257	0.0264114
MF	GO:0005041	4/899	15/18410	0.00500355	0.0331257	0.0264114
MF	GO:0051087	12/899	106/18410	0.00553991	0.0358808	0.028608
MF	GO:0016831	6/899	34/18410	0.00554671	0.0358808	0.028608
MF	GO:0004869	8/899	56/18410	0.00555845	0.0358808	0.028608
MF	GO:0051213	11/899	93/18410	0.00557794	0.0358808	0.028608
MF	GO:0140375	15/899	148/18410	0.00590931	0.0377447	0.0300941
MF	GO:0016655	8/899	57/18410	0.006196	0.0392682	0.0313088
MF	GO:0005159	4/899	16/18410	0.00641678	0.0392682	0.0313088
MF	GO:0015172	4/899	16/18410	0.00641678	0.0392682	0.0313088
MF	GO:0015347	4/899	16/18410	0.00641678	0.0392682	0.0313088
MF	GO:0015556	4/899	16/18410	0.00641678	0.0392682	0.0313088
MF	GO:0046935	4/899	16/18410	0.00641678	0.0392682	0.0313088
MF	GO:0070696	5/899	25/18410	0.00645089	0.0392682	0.0313088
MF	GO:0015081	15/899	150/18410	0.00667634	0.0403696	0.032187
MF	GO:0001664	24/899	288/18410	0.00771447	0.0463379	0.0369456
MF	GO:0031420	4/899	17/18410	0.00807151	0.0481635	0.0384011
MF	GO:0050660	10/899	85/18410	0.00833813	0.0494293	0.0394103
MF	GO:0022804	31/899	404/18410	0.00886881	0.0522338	0.0416464
MF	GO:0008013	10/899	86/18410	0.00903471	0.0525844	0.0419259
MF	GO:0023026	5/899	27/18410	0.00904428	0.0525844	0.0419259
MF	GO:0048018	36/899	489/18410	0.00951846	0.0549888	0.043843
MF	GO:0030228	4/899	18/18410	0.00998305	0.0573077	0.0456919
MF	GO:0004300	3/899	10/18410	0.0107579	0.0587795	0.0468653
MF	GO:0016595	3/899	10/18410	0.0107579	0.0587795	0.0468653
MF	GO:0016634	3/899	10/18410	0.0107579	0.0587795	0.0468653
MF	GO:0016717	3/899	10/18410	0.0107579	0.0587795	0.0468653
MF	GO:0016801	3/899	10/18410	0.0107579	0.0587795	0.0468653
MF	GO:0016812	3/899	10/18410	0.0107579	0.0587795	0.0468653
MF	GO:0031957	3/899	10/18410	0.0107579	0.0587795	0.0468653
MF	GO:0043121	3/899	10/18410	0.0107579	0.0587795	0.0468653
MF	GO:0050997	6/899	39/18410	0.01095	0.0594711	0.0474167
