# Supplementary material for: Elucidating Cuproptosis-Associated Genes in the Progression from Nash to HCC Using Bulk and Single-Cell RNA Sequencing Analyses and Experimental Validation
Source: Medicina (Kaunas). 2023 Sep 11;59(9):1639. doi: 10.3390/medicina59091639 (PMC10536385; doi:10.3390/medicina59091639)
Supplement: Supplementary file 1 [file medicina-59-01639-s001.zip › Supplementary Table S4.xlsx]

## Sheet: Sheet1
Supplementary Table S4 PPI results
Betweenness	name	selected	shared name
5448.18	CRP	FALSE	CRP
4138.59	SRC	FALSE	SRC
2993.34	TAT	FALSE	TAT
2330.9	CXCL10	FALSE	CXCL10
2175.9	ACTA1	FALSE	ACTA1
2125.17	PPARGC1A	FALSE	PPARGC1A
2044.88	CISH	FALSE	CISH
2013.9	FABP1	FALSE	FABP1
1874.48	C3	FALSE	C3
1840.3	NR1H4	FALSE	NR1H4
1795.26	GOT1	FALSE	GOT1
1742.29	FKBP5	FALSE	FKBP5
1678.87	IGF1	FALSE	IGF1
1638.48	CYP7A1	FALSE	CYP7A1
1604.85	FASN	FALSE	FASN
1581.59	PLA2G2A	FALSE	PLA2G2A
1529.09	CYP2B6	FALSE	CYP2B6
1489.56	FGG	FALSE	FGG
1421.15	TCP1	FALSE	TCP1
1318	BHLHE40	FALSE	BHLHE40
1259.12	SCD	FALSE	SCD
1223.08	CEBPB	FALSE	CEBPB
1158.17	ORM2	FALSE	ORM2
1005.84	HTRA1	FALSE	HTRA1
1000.39	ZBTB16	FALSE	ZBTB16
987.78	CCND1	FALSE	CCND1
969.3	PPP2R1B	FALSE	PPP2R1B
918.759	MX1	FALSE	MX1
911.121	SAA1	FALSE	SAA1
826.49	PCK1	FALSE	PCK1
804.657	CD5L	FALSE	CD5L
791.015	ASS1	FALSE	ASS1
751.517	C1QC	FALSE	C1QC
748.567	TXNIP	FALSE	TXNIP
744.139	DNM1	FALSE	DNM1
666	NEURL1	FALSE	NEURL1
664	GYG2	FALSE	GYG2
623.7	G6PC	FALSE	G6PC
623.626	PPIF	FALSE	PPIF
602.69	A2M	FALSE	A2M
580.425	HAMP	FALSE	HAMP
562.198	S100A8	FALSE	S100A8
552.427	IRS2	FALSE	IRS2
509.648	IFI44L	FALSE	IFI44L
477.936	PPP1R9B	FALSE	PPP1R9B
475.82	C8B	FALSE	C8B
465.599	SPP2	FALSE	SPP2
455.069	NR0B2	FALSE	NR0B2
417.582	GLUL	FALSE	GLUL
397.401	AMDHD1	FALSE	AMDHD1
395.664	PEPD	FALSE	PEPD
357.969	GADD45A	FALSE	GADD45A
346.113	UGT2B17	FALSE	UGT2B17
340.409	DDIT4	FALSE	DDIT4
334	ARRDC3	FALSE	ARRDC3
334	PLEK2	FALSE	PLEK2
334	UGP2	FALSE	UGP2
334	MANF	FALSE	MANF
334	PPP1R3B	FALSE	PPP1R3B
331	RPL26	FALSE	RPL26
331	RPS9	FALSE	RPS9
318.605	PLIN2	FALSE	PLIN2
311.018	FADS2	FALSE	FADS2
309.702	CXCL9	FALSE	CXCL9
287.013	INSIG1	FALSE	INSIG1
275.645	HPR	FALSE	HPR
272.778	HGD	FALSE	HGD
262.507	TNNT1	FALSE	TNNT1
256.206	DHCR7	FALSE	DHCR7
254.307	HBB	FALSE	HBB
252.52	OAT	FALSE	OAT
240.565	APOC4	FALSE	APOC4
232.157	KLF9	FALSE	KLF9
229.454	HFE	FALSE	HFE
211.051	CPT1A	FALSE	CPT1A
202.768	AASS	FALSE	AASS
187.399	CYP3A7	FALSE	CYP3A7
174.754	GPX2	FALSE	GPX2
164.972	SRD5A1	FALSE	SRD5A1
157.224	HAL	FALSE	HAL
154.719	TM4SF4	FALSE	TM4SF4
148.977	PDK4	FALSE	PDK4
143.989	ODC1	FALSE	ODC1
115.004	TDO2	FALSE	TDO2
113.536	VIL1	FALSE	VIL1
97.319	MT2A	FALSE	MT2A
96.1941	GTF2I	FALSE	GTF2I
86.1903	PIGR	FALSE	PIGR
81.2081	FABP5	FALSE	FABP5
80.4531	SLCO1B3	FALSE	SLCO1B3
71.8045	C5	FALSE	C5
69	IFI6	FALSE	IFI6
68.1553	GP1BA	FALSE	GP1BA
59.1691	UGT2B15	FALSE	UGT2B15
56.6404	SDS	FALSE	SDS
53.411	LGALS4	FALSE	LGALS4
53.1322	ELOVL6	FALSE	ELOVL6
50.1274	FAS	FALSE	FAS
46.8741	PLIN1	FALSE	PLIN1
46.0546	TSC22D3	FALSE	TSC22D3
45.455	S100A9	FALSE	S100A9
40.7757	FOXA3	FALSE	FOXA3
36.8985	OAS3	FALSE	OAS3
36.8985	XAF1	FALSE	XAF1
32.2087	ATF5	FALSE	ATF5
29.5961	FADS1	FALSE	FADS1
28.7738	REG3A	FALSE	REG3A
27.1048	MT1X	FALSE	MT1X
26.8995	SLC27A2	FALSE	SLC27A2
21.2105	HLA-DQA1	FALSE	HLA-DQA1
18.9571	HLA-F	FALSE	HLA-F
17.7079	AKR7A3	FALSE	AKR7A3
15.1102	NDRG1	FALSE	NDRG1
13.5667	GLS2	FALSE	GLS2
12.9578	GPX7	FALSE	GPX7
11.6302	SLC17A2	FALSE	SLC17A2
6.99353	TSPAN8	FALSE	TSPAN8
6.58282	ABCB4	FALSE	ABCB4
2.4	C5AR1	FALSE	C5AR1
2.32051	IDO2	FALSE	IDO2
0.333333	AGPAT9	FALSE	AGPAT9
0	IGFBP2	FALSE	IGFBP2
0	AKAP12	FALSE	AKAP12
0	ALAS1	FALSE	ALAS1
0	MAGEF1	FALSE	MAGEF1
0	APOF	FALSE	APOF
0	SAA2	FALSE	SAA2
0	FAM134B	FALSE	FAM134B
0	DHODH	FALSE	DHODH
0	SLC25A15	FALSE	SLC25A15
0	MERTK	FALSE	MERTK
0	COLEC10	FALSE	COLEC10
0	CFHR3	FALSE	CFHR3
0	CCL16	FALSE	CCL16
0	TOB1	FALSE	TOB1
0	SOCS2	FALSE	SOCS2
0	LBP	FALSE	LBP
0	UGT3A1	FALSE	UGT3A1
0	CUX2	FALSE	CUX2
0	IL32	FALSE	IL32
0	CYP3A43	FALSE	CYP3A43
0	DMXL2	FALSE	DMXL2
0	ENPP2	FALSE	ENPP2
0	MID1IP1	FALSE	MID1IP1
0	FGL1	FALSE	FGL1
0	HSPA1B	FALSE	HSPA1B
0	GADD45G	FALSE	GADD45G
0	HEPACAM	FALSE	HEPACAM
0	PEG3	FALSE	PEG3
0	LEAP2	FALSE	LEAP2
0	STEAP1	FALSE	STEAP1
0	HNRNPU	FALSE	HNRNPU
0	SPINK1	FALSE	SPINK1
0	IER2	FALSE	IER2
0	IFI30	FALSE	IFI30
0	IFNLR1	FALSE	IFNLR1
0	IL17RB	FALSE	IL17RB
0	MT1A	FALSE	MT1A
0	NDUFB8	FALSE	NDUFB8
0	VWCE	FALSE	VWCE
0	PZP	FALSE	PZP
0	SCN9A	FALSE	SCN9A
0	TMEM154	FALSE	TMEM154
0	PLIN5	FALSE	PLIN5
0	ST6GAL2	FALSE	ST6GAL2
0	PPP1R3G	FALSE	PPP1R3G
0	SBDS	FALSE	SBDS
0	SEC61G	FALSE	SEC61G
0	SLC35C1	FALSE	SLC35C1
