# Supplementary material for: Elucidating Cuproptosis-Associated Genes in the Progression from Nash to HCC Using Bulk and Single-Cell RNA Sequencing Analyses and Experimental Validation
Source: Medicina (Kaunas). 2023 Sep 11;59(9):1639. doi: 10.3390/medicina59091639 (PMC10536385; doi:10.3390/medicina59091639)
Supplement: Supplementary file 1 [file medicina-59-01639-s001.zip › Supplementary Table S5.xlsx]

## Sheet: Sheet1
Table S5 GSEA results
NASH patients
ID	Description	NES	pvalue	p.adjust	qvalues
hsa00982	Drug metabolism - cytochrome P450	1.93736	0.000195046	0.000195046	0.0211428
hsa03010	Ribosome	-2.02236	0.000214961	0.000214961	0.0211428
hsa01240	Biosynthesis of cofactors	1.88624	0.000375728	0.000375728	0.0211428
hsa00980	Metabolism of xenobiotics by cytochrome P450	1.96557	0.000386997	0.000386997	0.0211428
hsa00140	Steroid hormone biosynthesis	1.89001	0.000389257	0.000389257	0.0211428
hsa00983	Drug metabolism - other enzymes	1.88563	0.000773395	0.000773395	0.0306091
hsa00071	Fatty acid degradation	1.86632	0.000788955	0.000788955	0.0306091
hsa05204	Chemical carcinogenesis - DNA adducts	1.86982	0.000973141	0.000973141	0.0330356
hsa04146	Peroxisome	1.86718	0.00115075	0.00115075	0.0347243
hsa00650	Butanoate metabolism	1.81878	0.00260104	0.00260104	0.0674958
hsa00280	Valine, leucine and isoleucine degradation	1.82308	0.00273384	0.00273384	0.0674958
hsa00860	Porphyrin metabolism	1.81501	0.00356647	0.00356647	0.074489
hsa00830	Retinol metabolism	1.8174	0.00369004	0.00369004	0.074489
hsa00053	Ascorbate and aldarate metabolism	1.79083	0.00383994	0.00383994	0.074489
hsa01212	Fatty acid metabolism	1.77433	0.00506034	0.00506034	0.0916187
hsa05208	Chemical carcinogenesis - reactive oxygen species	1.64625	0.00539836	0.00539836	0.0916301
hsa04976	Bile secretion	1.74026	0.00710309	0.00710309	0.107195
hsa00380	Tryptophan metabolism	1.76713	0.0071048	0.0071048	0.107195
hsa03320	PPAR signaling pathway	1.73574	0.00770861	0.00770861	0.110184
hsa00040	Pentose and glucuronate interconversions	1.76404	0.00824452	0.00824452	0.111952
hsa00760	Nicotinate and nicotinamide metabolism	-1.76802	0.00919632	0.00919632	0.11893
hsa04978	Mineral absorption	1.73925	0.0102793	0.0102793	0.119501
hsa04979	Cholesterol metabolism	1.72708	0.0105325	0.0105325	0.119501
hsa00910	Nitrogen metabolism	1.72845	0.0105605	0.0105605	0.119501
hsa05207	Chemical carcinogenesis - receptor activation	1.57803	0.0131995	0.0131995	0.143388
hsa00410	beta-Alanine metabolism	1.74762	0.0141519	0.0141519	0.14403
hsa04611	Platelet activation	-1.67258	0.0143193	0.0143193	0.14403
hsa04512	ECM-receptor interaction	-1.67661	0.0171119	0.0171119	0.165972
hsa01040	Biosynthesis of unsaturated fatty acids	1.7077	0.0183913	0.0183913	0.17223
hsa05323	Rheumatoid arthritis	-1.6329	0.0231636	0.0231636	0.20625
hsa05320	Autoimmune thyroid disease	-1.65971	0.0244103	0.0244103	0.20625
hsa00260	Glycine, serine and threonine metabolism	1.66728	0.0260509	0.0260509	0.20625
hsa00770	Pantothenate and CoA biosynthesis	1.67224	0.0260711	0.0260711	0.20625
hsa04940	Type I diabetes mellitus	-1.64607	0.0262622	0.0262622	0.20625
hsa05332	Graft-versus-host disease	-1.65931	0.0265915	0.0265915	0.20625
hsa05416	Viral myocarditis	-1.63177	0.0275134	0.0275134	0.20625
hsa04145	Phagosome	-1.55875	0.0280995	0.0280995	0.20625
hsa05330	Allograft rejection	-1.64663	0.0294592	0.0294592	0.208213
hsa00620	Pyruvate metabolism	1.64818	0.0299003	0.0299003	0.208213
hsa00640	Propanoate metabolism	1.65503	0.0312936	0.0312936	0.212467
hsa05140	Leishmaniasis	-1.57997	0.03262	0.03262	0.216071
hsa00430	Taurine and hypotaurine metabolism	1.60454	0.0357216	0.0357216	0.230982
hsa05152	Tuberculosis	-1.49102	0.0386025	0.0386025	0.234557
hsa05321	Inflammatory bowel disease	-1.57132	0.0387645	0.0387645	0.234557
hsa04064	NF-kappa B signaling pathway	-1.53133	0.0388655	0.0388655	0.234557
hsa00900	Terpenoid backbone biosynthesis	1.61202	0.0400725	0.0400725	0.236584
hsa00670	One carbon pool by folate	1.60112	0.0417086	0.0417086	0.241004
hsa04613	Neutrophil extracellular trap formation	-1.49465	0.046383	0.046383	0.26243
hsa00350	Tyrosine metabolism	1.58599	0.0499405	0.0499405	0.274937
HCC patients
	Description	NES	pvalue	p.adjust	qvalues
hsa03320	PPAR signaling pathway	1.80326	0.00210124	0.00210124	0.292024
hsa04217	Necroptosis	-1.79572	0.0021363	0.0021363	0.292024
hsa04146	Peroxisome	1.78403	0.00361698	0.00361698	0.292024
hsa00830	Retinol metabolism	1.7996	0.00400611	0.00400611	0.292024
hsa00071	Fatty acid degradation	1.77431	0.00802191	0.00802191	0.396479
hsa04610	Complement and coagulation cascades	1.73886	0.00910125	0.00910125	0.396479
hsa00982	Drug metabolism - cytochrome P450	1.76084	0.00951837	0.00951837	0.396479
hsa01212	Fatty acid metabolism	1.70946	0.0178877	0.0178877	0.44421
hsa05143	African trypanosomiasis	1.72628	0.0182353	0.0182353	0.44421
hsa00260	Glycine, serine and threonine metabolism	1.72675	0.018345	0.018345	0.44421
hsa00650	Butanoate metabolism	1.71312	0.0185918	0.0185918	0.44421
hsa00280	Valine, leucine and isoleucine degradation	1.70455	0.0192493	0.0192493	0.44421
hsa04979	Cholesterol metabolism	1.6782	0.0256459	0.0256459	0.44421
hsa05323	Rheumatoid arthritis	-1.60462	0.0275191	0.0275191	0.44421
hsa05110	Vibrio cholerae infection	-1.63422	0.0299351	0.0299351	0.44421
hsa01040	Biosynthesis of unsaturated fatty acids	1.64311	0.0305939	0.0305939	0.44421
hsa00430	Taurine and hypotaurine metabolism	1.60336	0.0310684	0.0310684	0.44421
hsa05204	Chemical carcinogenesis - DNA adducts	1.64715	0.0313987	0.0313987	0.44421
hsa04614	Renin-angiotensin system	1.63936	0.0325397	0.0325397	0.44421
hsa00350	Tyrosine metabolism	1.63245	0.0349431	0.0349431	0.44421
hsa00380	Tryptophan metabolism	1.63211	0.035324	0.035324	0.44421
hsa04623	Cytosolic DNA-sensing pathway	-1.59015	0.0356164	0.0356164	0.44421
hsa04612	Antigen processing and presentation	-1.57756	0.0370839	0.0370839	0.44421
hsa00983	Drug metabolism - other enzymes	1.60299	0.0383436	0.0383436	0.44421
hsa04510	Focal adhesion	-1.45832	0.0400701	0.0400701	0.44421
hsa04621	NOD-like receptor signaling pathway	-1.47236	0.0432515	0.0432515	0.44421
hsa00100	Steroid biosynthesis	1.5753	0.0480712	0.0480712	0.44421
hsa03010	Ribosome	-1.48538	0.0486348	0.0486348	0.44421
hsa04931	Insulin resistance	1.52399	0.0497823	0.0497823	0.44421
hsa04512	ECM-receptor interaction	-1.51176	0.0499577	0.0499577	0.44421
